# Supplementary material for: 2,2′-[Octane-1,8-diyldioxy­bis(nitrilo­methyl­idyne)]diphenol
Source: Acta Crystallogr Sect E Struct Rep Online. 2009 Dec 24;66(Pt 1):o238. doi: 10.1107/S160053680905466X (PMC2980204; doi:10.1107/S160053680905466X)
Supplement: Supplementary file 2 [file e-66-0o238-Isup2.hkl]

# 
# h,k,l, Fc-squared, Fo-squared, sigma(Fo-squared) and status flag 
# 
data_I
_shelx_title ' 090707a in P2(1)/n' 
_shelx_refln_list_code          4 
_shelx_F_calc_maximum      153.97 
_exptl_crystal_F_000       412.00 
_reflns_d_resolution_high  0.8405 
 
loop_ 
 _symmetry_equiv_pos_as_xyz 
 'x, y, z' 
 '-x+1/2, y+1/2, -z+1/2' 
 '-x, -y, -z' 
 'x-1/2, -y-1/2, z-1/2' 
 
_cell_length_a    10.5003 
_cell_length_b     5.3607 
_cell_length_c    18.6116 
_cell_angle_alpha  90.000 
_cell_angle_beta   92.909 
_cell_angle_gamma  90.000 
 
_shelx_F_squared_multiplier     1.000 
 
loop_ 
 _refln_index_h 
 _refln_index_k 
 _refln_index_l 
 _refln_F_squared_calc 
 _refln_F_squared_meas 
 _refln_F_squared_sigma 
 _refln_observed_status 
   2   0   0      545.90      615.07     24.74 o 
   4   0   0      177.56      178.73      3.11 o 
   6   0   0        0.93        0.76      1.22 o 
   8   0   0      269.64      268.72     11.73 o 
  10   0   0       36.03       34.34      4.16 o 
  12   0   0       28.49       32.03      6.05 o 
   1   1   0       27.26       29.66      3.96 o 
   2   1   0     4657.75     4659.04    396.29 o 
   3   1   0       70.97       58.68      1.81 o 
   4   1   0       84.11       81.24      2.13 o 
   5   1   0     1815.83     1899.56     10.71 o 
   6   1   0       13.35       14.88      1.49 o 
   7   1   0       15.42       11.88      1.42 o 
   8   1   0       84.61       84.85      3.08 o 
   9   1   0        2.92        3.65      2.17 o 
  10   1   0       13.58       17.80      3.15 o 
  11   1   0        5.63        8.50      2.40 o 
  12   1   0       21.00       24.63      3.50 o 
   0   2   0      138.17      132.40      5.84 o 
   1   2   0      160.60      171.52      5.19 o 
   2   2   0        0.11        0.00      1.51 o 
   3   2   0     2271.78     2614.78     76.84 o 
   4   2   0      282.53      318.92      6.97 o 
   5   2   0      182.56      190.31      3.99 o 
   6   2   0        1.34        0.48      1.29 o 
   7   2   0       12.17       11.76      1.73 o 
   8   2   0        9.86       10.00      1.71 o 
   9   2   0        4.54        4.27      1.65 o 
  10   2   0        0.12       -0.53      1.99 o 
  11   2   0        8.93        8.53      2.56 o 
   1   3   0       53.66       58.18      2.18 o 
   2   3   0        1.36        0.19      1.16 o 
   3   3   0        0.26        0.36      1.48 o 
   4   3   0        3.14        5.65      2.10 o 
   5   3   0       18.70       18.30      2.83 o 
   6   3   0        0.45        0.34      2.24 o 
   7   3   0       10.13        7.59      2.11 o 
   8   3   0       38.21       28.26      2.76 o 
   9   3   0       10.96       12.09      2.56 o 
  10   3   0        6.22        5.60      2.78 o 
  11   3   0        0.23      160.35    155.27 o 
   0   4   0        0.50       -0.55      1.47 o 
   1   4   0       31.70       29.22      2.75 o 
   2   4   0        3.18        1.47      1.68 o 
   3   4   0        4.91        2.07      1.89 o 
   4   4   0        1.54        2.31      1.93 o 
   5   4   0        4.70        3.73      2.22 o 
   6   4   0       95.48       81.96      5.14 o 
   7   4   0        2.06       -0.37      1.64 o 
   8   4   0        0.12        2.02      2.30 o 
   9   4   0        5.28        8.25      2.40 o 
   1   5   0       12.23        9.39      2.78 o 
   2   5   0        0.22        4.50      4.39 o 
   3   5   0       48.95       39.96      3.50 o 
   4   5   0        1.36       30.64     23.73 o 
   5   5   0       12.25       17.60     10.10 o 
   6   5   0        2.22        0.72      3.33 o 
   7   5   0        8.47        9.85      4.97 o 
   0   6   0       41.18       61.75      8.94 o 
   1   6   0       25.33       32.41      5.17 o 
   2   6   0        2.48        5.89      5.36 o 
   3   6   0        0.19        5.77      9.86 o 
   4   6   0        1.41        0.16      3.86 o 
 -11   0   1       93.20       95.07      8.94 o 
  -9   0   1      356.08      382.88     10.93 o 
  -7   0   1      995.93     1025.19     21.39 o 
  -5   0   1       16.81       20.15      1.88 o 
  -3   0   1     1694.37     1689.79     21.82 o 
  -1   0   1     1968.69     1924.44     29.40 o 
   1   0   1       12.79       13.75      1.07 o 
   3   0   1        3.17        1.67      0.93 o 
   5   0   1       24.40       22.58      1.52 o 
   7   0   1      107.07       95.79      6.12 o 
   9   0   1      107.19      112.98      8.14 o 
  11   0   1       75.01       80.39      8.46 o 
 -12   1   1        0.85        7.09      2.60 o 
 -11   1   1       20.74       23.49      3.73 o 
 -10   1   1        9.39        7.35      2.23 o 
  -9   1   1       50.32       50.94      3.82 o 
  -8   1   1       38.54       39.18      2.27 o 
  -7   1   1        0.30       -1.12      1.20 o 
  -6   1   1      453.10      487.02      7.27 o 
  -5   1   1      887.27      943.23     19.51 o 
  -4   1   1      102.16       93.68      2.75 o 
  -3   1   1     1959.84     2077.86     33.07 o 
  -2   1   1    14988.51    14260.18    357.78 o 
  -1   1   1     1802.09     1775.87     69.86 o 
   0   1   1       57.34       52.18      4.93 o 
   1   1   1       29.79       26.41      2.10 o 
   2   1   1       21.56       18.46      1.72 o 
   3   1   1     2622.78     2631.86     32.29 o 
   4   1   1        9.54        9.97      1.27 o 
   5   1   1      377.31      380.47      4.68 o 
   6   1   1       92.66       98.24      2.70 o 
   7   1   1      152.15      151.89      3.44 o 
   8   1   1        0.94        1.24      1.35 o 
   9   1   1       26.02       23.70      2.50 o 
  10   1   1       79.24       81.74      4.89 o 
  11   1   1       70.59       72.75      4.82 o 
  12   1   1       15.92       18.17      2.96 o 
 -11   2   1        1.74        1.74      2.09 o 
 -10   2   1        1.25        0.97      2.03 o 
  -9   2   1        0.04       -1.04      1.69 o 
  -8   2   1       39.77       45.75      3.12 o 
  -7   2   1        1.09       -0.13      1.96 o 
  -6   2   1      255.31      256.70     10.48 o 
  -5   2   1      158.01      167.17      3.85 o 
  -4   2   1      820.57      854.88     15.67 o 
  -3   2   1      236.93      297.07     10.82 o 
  -2   2   1        0.53        1.47      1.11 o 
  -1   2   1      150.81      154.11      4.45 o 
   0   2   1       78.41       73.34      2.38 o 
   1   2   1      198.89      186.33      3.66 o 
   2   2   1      131.81      131.45      4.97 o 
   3   2   1     1126.11     1268.98     15.97 o 
   4   2   1      102.09       96.21      4.64 o 
   5   2   1       93.59       87.41      7.27 o 
   6   2   1       53.73       50.41      2.69 o 
   7   2   1       79.57       78.76      3.41 o 
   8   2   1       15.60       13.64      2.07 o 
   9   2   1        0.04        0.39      1.68 o 
  10   2   1        0.70       -0.10      2.02 o 
  11   2   1        2.21        2.52      2.08 o 
 -11   3   1        0.07        5.36      4.61 o 
 -10   3   1        0.74       -0.43      2.61 o 
  -9   3   1        5.86        1.85      2.29 o 
  -8   3   1       43.92       35.84      3.42 o 
  -7   3   1       66.28       72.63      4.42 o 
  -6   3   1       13.30       13.46      1.92 o 
  -5   3   1        1.03       -0.33      1.41 o 
  -4   3   1       13.61       14.19      2.13 o 
  -3   3   1       46.06       42.17      3.24 o 
  -2   3   1        8.95       10.20      1.39 o 
  -1   3   1       19.44       17.51      1.70 o 
   0   3   1        5.08        6.14      1.21 o 
   1   3   1      370.95      396.73     30.52 o 
   2   3   1      200.12      205.54      5.03 o 
   3   3   1       10.37        9.42      2.46 o 
   4   3   1        0.00       -0.38      2.01 o 
   5   3   1       30.70       32.69      5.37 o 
   6   3   1        1.07        0.72      2.05 o 
   7   3   1       16.92       13.99      2.12 o 
   8   3   1       30.04       34.18      3.12 o 
   9   3   1        0.44       -0.29      1.85 o 
  10   3   1        3.45        1.05      2.68 o 
  -9   4   1        0.03        1.72      2.29 o 
  -8   4   1        1.16        2.49      2.02 o 
  -7   4   1        1.97       -0.18      1.98 o 
  -6   4   1        0.00        1.75      1.94 o 
  -5   4   1       29.55       25.52      3.56 o 
  -4   4   1        2.34        4.78      1.85 o 
  -3   4   1        4.47        2.11      1.91 o 
  -2   4   1        6.06        4.30      1.52 o 
  -1   4   1        0.41        1.48      2.06 o 
   0   4   1        1.46        1.59      1.25 o 
   1   4   1        4.18        2.00      1.77 o 
   2   4   1        5.18        4.63      2.06 o 
   3   4   1       47.69       46.18      5.00 o 
   4   4   1       49.76       57.96      4.62 o 
   5   4   1        7.90        9.34      2.66 o 
   6   4   1       49.31       35.32      3.94 o 
   7   4   1        1.50        0.66      2.24 o 
   8   4   1        2.03        3.01      2.34 o 
   9   4   1        0.67        5.40      3.84 o 
  -7   5   1        0.28        3.12      4.18 o 
  -6   5   1        5.33        7.85      3.94 o 
  -5   5   1        1.58        3.15      3.29 o 
  -4   5   1        8.58       13.49      3.69 o 
  -3   5   1       56.44       56.85      5.32 o 
  -2   5   1       17.22       18.00      5.30 o 
  -1   5   1        1.95        2.06      2.89 o 
   0   5   1        1.12        2.79      2.49 o 
   1   5   1        5.08        3.79      2.61 o 
   2   5   1        1.16        3.30      2.36 o 
   3   5   1        2.41        1.29      2.39 o 
   4   5   1       81.89       84.84      5.39 o 
   5   5   1       54.73       54.24      4.73 o 
   6   5   1        4.53        7.07      2.63 o 
   7   5   1        0.97        2.16      3.62 o 
  -4   6   1        0.58        0.32      4.61 o 
  -3   6   1        7.61       11.67      3.73 o 
  -2   6   1        1.55        3.16      3.53 o 
  -1   6   1       19.63       18.58      3.76 o 
   0   6   1      103.60      104.75      7.80 o 
   1   6   1        0.70        3.76      3.63 o 
   2   6   1        1.59        3.99      4.04 o 
   3   6   1        4.14        6.79      4.45 o 
   4   6   1        0.98       -3.86      4.61 o 
 -12   0   2        7.09        5.46      3.64 o 
 -10   0   2       71.11       73.11      5.47 o 
  -8   0   2      206.69      205.82      5.67 o 
  -6   0   2       48.33       44.03      3.08 o 
  -4   0   2      150.92      154.44      5.36 o 
  -2   0   2     2702.76     2591.66     37.26 o 
   0   0   2      295.17      278.88      5.46 o 
   2   0   2      331.57      321.24      5.08 o 
   4   0   2       30.79       22.40      2.16 o 
   6   0   2       24.35       23.47      2.33 o 
   8   0   2      229.79      200.45      7.72 o 
  10   0   2      576.14      606.99     14.76 o 
  12   0   2       21.81       19.28      5.14 o 
 -12   1   2       28.74       32.15      3.94 o 
 -11   1   2       49.71       58.16      4.39 o 
 -10   1   2        8.73       12.45      2.57 o 
  -9   1   2       19.71       18.96      2.74 o 
  -8   1   2        4.27        5.70      1.49 o 
  -7   1   2        2.91        1.36      1.24 o 
  -6   1   2       53.31       57.76      2.31 o 
  -5   1   2      726.30      820.83     14.51 o 
  -4   1   2       33.61       30.95      1.55 o 
  -3   1   2       18.00       14.77      1.36 o 
  -2   1   2     7698.36     7626.64    393.24 o 
  -1   1   2      328.97      338.64      9.11 o 
   0   1   2      493.97      458.87     19.47 o 
   1   1   2      219.97      199.77      4.37 o 
   2   1   2      124.14      126.58      2.27 o 
   3   1   2      456.66      430.49      5.66 o 
   4   1   2      427.64      419.60      8.94 o 
   5   1   2      155.35      148.91      3.16 o 
   6   1   2      140.59      138.68      2.94 o 
   7   1   2       81.09       84.43      2.69 o 
   8   1   2      117.92      109.63      3.75 o 
   9   1   2       66.17       64.95      3.57 o 
  10   1   2        5.32        2.62      1.68 o 
  11   1   2        1.47       -0.41      1.86 o 
  12   1   2        9.57       10.15      2.90 o 
 -11   2   2        0.48        0.32      2.32 o 
 -10   2   2        2.08        1.07      1.80 o 
  -9   2   2        4.38        4.61      2.23 o 
  -8   2   2        1.67        0.13      1.81 o 
  -7   2   2       62.71       58.82      3.62 o 
  -6   2   2        5.88        6.51      1.99 o 
  -5   2   2       35.80       35.53      2.04 o 
  -4   2   2     1911.69     2009.75     20.32 o 
  -3   2   2       19.82       13.86      1.42 o 
  -2   2   2       91.83      107.99      4.50 o 
  -1   2   2        5.43        5.82      1.44 o 
   0   2   2       19.34       15.14      1.61 o 
   1   2   2      277.06      271.28      8.22 o 
   2   2   2       67.66       75.60      1.96 o 
   3   2   2       58.26       63.26      3.86 o 
   4   2   2      373.98      411.22      9.65 o 
   5   2   2       83.73       87.76      4.10 o 
   6   2   2      195.57      195.37      5.93 o 
   7   2   2       59.14       62.22      3.15 o 
   8   2   2       37.96       29.32      2.31 o 
   9   2   2        0.22        0.81      1.74 o 
  10   2   2        2.56        2.83      2.08 o 
  11   2   2        0.00        1.65      2.04 o 
 -11   3   2        0.06       -1.39      2.84 o 
 -10   3   2       11.74        9.30      2.45 o 
  -9   3   2       19.36       17.10      2.90 o 
  -8   3   2       12.12       14.87      2.72 o 
  -7   3   2        0.05       -1.13      2.16 o 
  -6   3   2       77.14       64.65      3.92 o 
  -5   3   2        2.30        1.31      2.19 o 
  -4   3   2       23.90       23.74      3.94 o 
  -3   3   2       11.49        9.08      1.57 o 
  -2   3   2       27.84       22.87      1.93 o 
  -1   3   2        5.39        2.80      1.75 o 
   0   3   2        4.76        4.32      1.20 o 
   1   3   2      204.03      212.72      5.12 o 
   2   3   2      238.83      263.88      4.82 o 
   3   3   2        3.55       -0.61      2.38 o 
   4   3   2        0.72       -1.21      2.01 o 
   5   3   2       18.84       14.01      3.41 o 
   6   3   2       10.70       11.56      2.60 o 
   7   3   2        8.19        7.71      2.72 o 
   8   3   2        0.26       -0.65      1.64 o 
   9   3   2        0.08       -0.67      1.76 o 
  10   3   2        1.53       -0.11      2.01 o 
  -9   4   2        4.21        4.37      2.25 o 
  -8   4   2       16.93       12.75      3.45 o 
  -7   4   2       11.67        9.45      3.00 o 
  -6   4   2       59.53       52.74      3.83 o 
  -5   4   2      128.31      124.85      6.00 o 
  -4   4   2       16.47       15.38      3.27 o 
  -3   4   2        7.68        8.55      2.48 o 
  -2   4   2        0.01        0.54      2.52 o 
  -1   4   2       59.91       53.40      4.03 o 
   0   4   2        6.94        5.72      1.66 o 
   1   4   2        3.70        3.42      2.80 o 
   2   4   2        0.07       -1.97      2.08 o 
   3   4   2       25.44       24.85      3.52 o 
   4   4   2       28.88       32.44      3.47 o 
   5   4   2        4.92        7.17      2.55 o 
   6   4   2        1.45        3.05      2.35 o 
   7   4   2        1.91       -1.81      2.65 o 
   8   4   2        0.63        1.35      1.84 o 
   9   4   2        0.80        0.63      2.16 o 
  -7   5   2        5.72        7.35      2.74 o 
  -6   5   2        1.95        4.32      2.16 o 
  -5   5   2        0.63        3.26      2.74 o 
  -4   5   2       29.21       29.62      4.29 o 
  -3   5   2       22.74       25.41      3.93 o 
  -2   5   2      144.29      140.15      8.14 o 
  -1   5   2       45.32       48.78      4.86 o 
   0   5   2       15.15       16.88      3.47 o 
   1   5   2        3.77        4.54      3.12 o 
   2   5   2        1.44        2.72      2.47 o 
   3   5   2        1.12       -0.98      2.33 o 
   4   5   2       46.50       61.27     11.06 o 
   5   5   2        0.44        0.33      2.23 o 
   6   5   2        1.02        0.34      3.00 o 
   7   5   2        4.34        4.90      3.31 o 
  -3   6   2        1.98        6.53      4.18 o 
  -2   6   2        7.43       11.62      4.82 o 
  -1   6   2        0.33        3.75      3.33 o 
   0   6   2       37.98       40.14      5.15 o 
   1   6   2       19.12       19.95      4.09 o 
   2   6   2       67.28       71.23      6.59 o 
   3   6   2        0.11       10.98      6.11 o 
   4   6   2        0.45        2.04      5.25 o 
 -11   0   3        3.47        5.30      2.92 o 
  -9   0   3       26.57       22.84      3.62 o 
  -7   0   3      237.11      258.94      5.90 o 
  -5   0   3      434.81      453.88      6.66 o 
  -3   0   3       66.82       74.55      6.71 o 
  -1   0   3     2460.59     2249.07     37.65 o 
   1   0   3    23706.76    21461.31     96.82 o 
   3   0   3     3712.72     3630.87     23.90 o 
   5   0   3        0.25       -0.70      0.97 o 
   7   0   3        3.53        5.89      2.95 o 
   9   0   3      401.22      395.10     10.23 o 
  11   0   3        0.69        1.02      4.12 o 
 -12   1   3        2.47        7.39      2.70 o 
 -11   1   3        0.86        4.56      2.47 o 
 -10   1   3        6.18        5.02      2.27 o 
  -9   1   3       87.55       90.47      3.97 o 
  -8   1   3        4.96        6.65      1.57 o 
  -7   1   3       13.84       14.13      1.54 o 
  -6   1   3       22.72       23.36      1.73 o 
  -5   1   3      330.88      350.45      9.30 o 
  -4   1   3        2.10        0.63      0.97 o 
  -3   1   3       68.37       65.33      2.13 o 
  -2   1   3     1222.57     1178.19     51.83 o 
  -1   1   3     3529.52     3339.74     69.50 o 
   0   1   3      287.27      288.19      7.51 o 
   1   1   3      565.74      575.23      6.77 o 
   2   1   3      114.30       96.86      1.83 o 
   3   1   3       64.98       64.38      1.41 o 
   4   1   3     1375.38     1345.28     26.29 o 
   5   1   3      322.83      329.11      9.89 o 
   6   1   3      561.95      564.21      6.72 o 
   7   1   3      620.10      630.94     11.87 o 
   8   1   3      377.47      392.13      8.02 o 
   9   1   3       98.58       93.44      4.43 o 
  10   1   3        9.06        8.38      2.22 o 
  11   1   3       11.64       13.46      2.83 o 
  12   1   3       14.47       14.19      3.16 o 
 -11   2   3       19.15       25.57      4.12 o 
 -10   2   3       18.78       18.56      3.68 o 
  -9   2   3       12.11       10.89      2.28 o 
  -8   2   3        7.19        6.46      2.34 o 
  -7   2   3        1.98        3.67      1.86 o 
  -6   2   3       12.54       13.13      1.78 o 
  -5   2   3      135.20      143.14      3.67 o 
  -4   2   3      725.49      700.55     12.21 o 
  -3   2   3      124.00      124.34      3.05 o 
  -2   2   3      220.47      235.51      7.22 o 
  -1   2   3       73.17       76.52      4.28 o 
   0   2   3       28.37       24.72      1.93 o 
   1   2   3       47.25       44.58      2.08 o 
   2   2   3      273.50      281.63      8.76 o 
   3   2   3        1.46       -0.06      3.75 o 
   4   2   3      910.73      940.64     66.20 o 
   5   2   3       71.31       70.25      3.72 o 
   6   2   3      453.67      462.47     16.47 o 
   7   2   3       87.04       91.80      4.68 o 
   8   2   3        0.82        1.38      1.45 o 
   9   2   3       28.18       28.50      2.84 o 
  10   2   3        5.71        5.29      2.39 o 
  11   2   3        0.71        0.30      1.65 o 
 -10   3   3        0.04       -0.05      2.17 o 
  -9   3   3       21.07       18.33      2.95 o 
  -8   3   3       10.01        6.65      2.11 o 
  -7   3   3      103.54      105.00      5.18 o 
  -6   3   3       89.77       83.10      4.39 o 
  -5   3   3       12.75       17.41      2.44 o 
  -4   3   3        0.04        2.03      1.56 o 
  -3   3   3       17.97       15.84      1.87 o 
  -2   3   3        0.29        3.34      1.74 o 
  -1   3   3      167.60      162.97      6.98 o 
   0   3   3        1.26       -0.11      1.14 o 
   1   3   3       75.66       78.93      3.14 o 
   2   3   3      563.74      602.61      7.65 o 
   3   3   3       21.19       23.47      3.59 o 
   4   3   3        1.17       -2.45      2.03 o 
   5   3   3       52.93       59.06      6.72 o 
   6   3   3        0.35       -1.44      2.18 o 
   7   3   3        0.00       -1.12      1.89 o 
   8   3   3        2.19        2.61      1.70 o 
   9   3   3        0.02        0.83      2.24 o 
  10   3   3        0.55        4.10      3.04 o 
  -9   4   3       11.80       15.18      3.67 o 
  -8   4   3       11.76       13.91      2.85 o 
  -7   4   3        5.15        3.56      2.28 o 
  -6   4   3       39.19       35.35      3.47 o 
  -5   4   3       88.13       83.20      4.54 o 
  -4   4   3      164.75      149.92      7.86 o 
  -3   4   3        5.47        0.99      3.40 o 
  -2   4   3        1.17       -0.88      1.89 o 
  -1   4   3       59.13       52.25      2.83 o 
   0   4   3       16.68       15.52      1.94 o 
   1   4   3       10.48        7.54      2.59 o 
   2   4   3        3.38        0.16      2.75 o 
   3   4   3        1.96        3.70      3.11 o 
   4   4   3        2.50        3.39      3.28 o 
   5   4   3        4.72        4.01      2.51 o 
   6   4   3        2.12        2.16      2.67 o 
   7   4   3        3.09        2.15      2.69 o 
   8   4   3        4.48        4.75      2.73 o 
   9   4   3        0.01        2.89      2.78 o 
  -7   5   3        0.06        5.58      3.10 o 
  -6   5   3        1.62        3.03      3.91 o 
  -5   5   3       15.79       19.25      4.39 o 
  -4   5   3        5.94        9.11      2.41 o 
  -3   5   3        3.47        2.69      2.80 o 
  -2   5   3      136.21      125.78      7.32 o 
  -1   5   3       21.04       23.84      4.03 o 
   0   5   3       26.71       25.17      3.98 o 
   1   5   3       30.95       36.13      4.64 o 
   2   5   3        2.78        4.34      2.54 o 
   3   5   3        1.07        0.68      2.66 o 
   4   5   3        7.63        4.45      2.52 o 
   5   5   3        0.01        1.82      2.60 o 
   6   5   3       29.73       28.08      4.36 o 
   7   5   3        0.23       -3.87      3.07 o 
  -3   6   3        0.00        7.87      2.86 o 
  -2   6   3        3.24        7.34      5.36 o 
  -1   6   3        0.06        0.48      3.70 o 
   0   6   3        1.66        1.45      5.14 o 
   1   6   3       23.27       20.89      6.80 o 
   2   6   3       43.77       59.18      6.26 o 
   3   6   3        1.75       10.12      5.89 o 
 -12   0   4        1.10        0.59      3.16 o 
 -10   0   4        2.60        2.08      2.91 o 
  -8   0   4       28.64       29.13      2.70 o 
  -6   0   4      334.77      345.70      6.63 o 
  -4   0   4      186.64      175.45      9.48 o 
  -2   0   4      142.87      148.05      3.00 o 
   0   0   4     1244.04     1338.37     36.20 o 
   2   0   4    10694.84    10279.73     49.76 o 
   4   0   4     1892.32     1895.89     32.51 o 
   6   0   4       25.93       30.19      1.80 o 
   8   0   4        7.53        4.69      1.89 o 
  10   0   4      157.86      139.65      6.03 o 
  12   0   4       15.21       10.28      4.18 o 
 -12   1   4        0.00        0.98      2.16 o 
 -11   1   4        0.96        4.72      2.91 o 
 -10   1   4        6.29        4.49      2.21 o 
  -9   1   4       12.76       12.02      2.23 o 
  -8   1   4       13.44       14.75      1.80 o 
  -7   1   4        1.27       -0.72      1.11 o 
  -6   1   4      120.31      123.20      3.26 o 
  -5   1   4      359.28      375.16      8.37 o 
  -4   1   4      243.26      252.04      5.90 o 
  -3   1   4     1026.92     1008.83     20.02 o 
  -2   1   4     2440.20     2485.57     56.16 o 
  -1   1   4    10124.42     9952.95    182.56 o 
   0   1   4      986.65      958.94     15.39 o 
   1   1   4       86.55       80.67      1.82 o 
   2   1   4      534.92      515.82      5.19 o 
   3   1   4       15.84       15.68      0.98 o 
   4   1   4      312.08      302.33      4.79 o 
   5   1   4       37.16       37.03      2.44 o 
   6   1   4       17.21       18.77      2.44 o 
   7   1   4      127.66      121.47      3.95 o 
   8   1   4       81.76       81.11      4.61 o 
   9   1   4       26.87       26.25      2.89 o 
  10   1   4       14.79       14.38      2.35 o 
  11   1   4       17.58       17.36      2.76 o 
  12   1   4       10.70       11.64      2.96 o 
 -11   2   4       14.77        9.61      3.02 o 
 -10   2   4       22.12       27.03      3.48 o 
  -9   2   4       49.60       46.19      3.58 o 
  -8   2   4        7.20        4.04      2.08 o 
  -7   2   4        2.17        1.35      1.97 o 
  -6   2   4       17.13       17.04      1.86 o 
  -5   2   4       11.98        9.14      1.48 o 
  -4   2   4       64.92       62.34      3.39 o 
  -3   2   4      537.25      559.22     13.03 o 
  -2   2   4        0.81        1.81      1.07 o 
  -1   2   4        9.21        5.65      1.11 o 
   0   2   4      134.60      128.47      6.35 o 
   1   2   4        8.92        8.55      1.31 o 
   2   2   4       54.36       58.14      2.05 o 
   3   2   4       48.37       47.37      1.74 o 
   4   2   4      618.31      613.47     16.28 o 
   5   2   4      486.41      496.65     11.03 o 
   6   2   4      312.58      313.61      7.81 o 
   7   2   4       83.03       74.50      4.47 o 
   8   2   4       56.87       60.02      4.12 o 
   9   2   4        1.38        1.34      2.04 o 
  10   2   4        0.39       -0.54      2.15 o 
  11   2   4        0.54        0.47      2.12 o 
 -10   3   4        0.96        3.89      2.26 o 
  -9   3   4       12.99       11.71      2.82 o 
  -8   3   4       36.69       36.42      3.50 o 
  -7   3   4      222.30      219.52      6.96 o 
  -6   3   4      417.14      411.98      9.04 o 
  -5   3   4        2.54        2.93      1.75 o 
  -4   3   4        4.19        0.90      1.76 o 
  -3   3   4       10.44        9.89      1.58 o 
  -2   3   4        3.37        0.61      1.16 o 
  -1   3   4        0.02       -0.16      1.28 o 
   0   3   4      206.69      201.38      6.56 o 
   1   3   4      236.10      247.01     10.68 o 
   2   3   4     1076.92     1180.47     25.59 o 
   3   3   4        7.84        3.36      2.72 o 
   4   3   4       77.68       76.09      5.34 o 
   5   3   4       14.28       21.46      4.79 o 
   6   3   4        2.79        2.16      2.92 o 
   7   3   4        6.23        1.37      2.58 o 
   8   3   4        0.25        3.80      2.35 o 
   9   3   4        3.66        4.95      2.73 o 
  10   3   4        2.43        4.19      2.73 o 
  -9   4   4        0.65        1.23      3.28 o 
  -8   4   4        7.90       10.33      3.70 o 
  -7   4   4       14.54       25.90      4.63 o 
  -6   4   4       20.36       15.03      2.70 o 
  -5   4   4        0.34       -0.66      2.02 o 
  -4   4   4      191.41      187.32      7.29 o 
  -3   4   4       17.45       14.14      2.49 o 
  -2   4   4       30.81       30.28      3.40 o 
  -1   4   4       24.40       24.58      2.26 o 
   0   4   4       10.06       13.08      3.58 o 
   1   4   4        3.75        7.34      3.21 o 
   2   4   4        6.55        1.60      2.52 o 
   3   4   4       11.84       12.52      3.23 o 
   4   4   4      168.99      178.96     10.63 o 
   5   4   4        9.11        7.98      3.37 o 
   6   4   4        0.94       -1.79      4.50 o 
   7   4   4        0.41        3.15      2.69 o 
   8   4   4        0.00        0.40      2.22 o 
   9   4   4       19.59       21.85      3.64 o 
  -7   5   4        4.45       10.73      4.11 o 
  -6   5   4        0.04        3.85      3.37 o 
  -5   5   4        0.23        6.63      3.94 o 
  -4   5   4        4.99        6.94      2.58 o 
  -3   5   4        9.40       10.85      3.29 o 
  -2   5   4        4.44        5.20      3.75 o 
  -1   5   4       60.24       60.41      5.22 o 
   0   5   4        0.43        4.09      2.98 o 
   1   5   4        3.80        8.55      3.43 o 
   2   5   4        3.60        0.43      2.77 o 
   3   5   4        0.54        1.96      2.54 o 
   4   5   4        0.60       -0.59      4.93 o 
   5   5   4       16.99       14.81      3.55 o 
   6   5   4       25.54       20.97      4.18 o 
   7   5   4        1.72        3.10      2.85 o 
  -3   6   4        0.01        5.82      2.55 o 
  -2   6   4        1.54       14.01      3.79 o 
  -1   6   4        0.32        1.82      5.20 o 
   0   6   4        1.44        6.96      4.34 o 
   1   6   4       73.31       80.61     10.66 o 
   2   6   4        0.03        3.05      5.95 o 
   3   6   4        0.04        3.96      5.46 o 
 -11   0   5        1.85        0.65      3.70 o 
  -9   0   5        3.88        1.66      1.90 o 
  -7   0   5      810.33      857.15     11.07 o 
  -5   0   5        0.67        2.56      1.44 o 
  -3   0   5      276.73      254.09      4.40 o 
  -1   0   5      310.24      337.33      5.92 o 
   1   0   5        0.01        0.20      1.47 o 
   3   0   5      232.43      243.26      6.13 o 
   5   0   5      641.68      653.35     11.10 o 
   7   0   5        3.43        2.76      2.29 o 
   9   0   5       60.54       56.29      4.18 o 
 -12   1   5        0.99        4.72      2.55 o 
 -11   1   5       22.10       26.28      4.88 o 
 -10   1   5       18.60       23.65      3.17 o 
  -9   1   5       13.74       17.70      2.17 o 
  -8   1   5        3.52        2.62      1.44 o 
  -7   1   5        0.02        0.33      1.35 o 
  -6   1   5        6.78        8.06      1.40 o 
  -5   1   5        9.19        9.17      1.44 o 
  -4   1   5       30.01       26.84      1.75 o 
  -3   1   5      183.39      185.60      4.82 o 
  -2   1   5      907.24      937.77     16.64 o 
  -1   1   5     1081.64     1021.50     29.98 o 
   0   1   5      848.36      780.14      6.64 o 
   1   1   5      743.19      778.16      6.90 o 
   2   1   5      305.84      299.01      3.50 o 
   3   1   5      104.30      104.51      2.06 o 
   4   1   5       47.12       46.98      2.17 o 
   5   1   5      195.49      205.71      4.92 o 
   6   1   5        0.04        0.12      1.16 o 
   7   1   5       46.49       47.47      2.73 o 
   8   1   5      122.57      126.80      8.44 o 
   9   1   5       53.75       47.33      4.56 o 
  10   1   5        8.45        7.64      1.98 o 
  11   1   5        0.00       -0.37      1.86 o 
 -11   2   5        0.01       -0.05      3.78 o 
 -10   2   5       13.78       10.15      2.40 o 
  -9   2   5       17.89       15.71      2.68 o 
  -8   2   5       26.65       24.89      2.71 o 
  -7   2   5       27.43       26.05      2.75 o 
  -6   2   5       21.45       19.14      1.89 o 
  -5   2   5      112.06      114.38      3.45 o 
  -4   2   5     1322.88     1388.68     39.06 o 
  -3   2   5     2429.34     2488.67     35.07 o 
  -2   2   5       51.51       52.02      3.82 o 
  -1   2   5      184.60      184.79      7.19 o 
   0   2   5      472.46      481.16     11.63 o 
   1   2   5        2.02        0.91      1.11 o 
   2   2   5        0.18       -0.48      1.28 o 
   3   2   5      171.21      171.52      3.27 o 
   4   2   5       25.30       22.70      1.31 o 
   5   2   5      281.67      300.29     10.44 o 
   6   2   5      133.10      127.22      5.17 o 
   7   2   5       84.35       81.55      4.49 o 
   8   2   5       42.37       49.05      4.92 o 
   9   2   5       39.90       36.89      4.18 o 
  10   2   5        0.03        1.12      1.87 o 
  11   2   5        0.56        1.40      2.14 o 
 -10   3   5        0.25       -1.88      3.28 o 
  -9   3   5        1.11        3.27      3.24 o 
  -8   3   5       15.85       22.75      3.85 o 
  -7   3   5        7.46        9.88      2.61 o 
  -6   3   5      159.95      167.07      7.54 o 
  -5   3   5      189.90      207.23      9.67 o 
  -4   3   5        0.20        1.31      1.74 o 
  -3   3   5       24.45       23.11      1.93 o 
  -2   3   5        1.50        0.80      1.34 o 
  -1   3   5        0.05       -1.67      1.11 o 
   0   3   5       10.84        9.75      1.35 o 
   1   3   5      173.67      188.31      5.43 o 
   2   3   5       19.15       19.78      3.00 o 
   3   3   5        2.25        1.20      1.64 o 
   4   3   5      198.36      212.98      8.59 o 
   5   3   5       99.36       99.67      6.34 o 
   6   3   5       14.25       13.08      3.40 o 
   7   3   5        4.22       14.12     10.12 o 
   8   3   5        0.16        0.59      2.93 o 
   9   3   5        2.04        4.66      2.78 o 
  10   3   5        1.49        0.28      2.14 o 
  -9   4   5        9.24        5.75      3.90 o 
  -8   4   5       25.06       20.93      4.45 o 
  -7   4   5        9.11       12.38      3.18 o 
  -6   4   5        4.88        2.74      2.43 o 
  -5   4   5       12.38       11.93      3.03 o 
  -4   4   5       15.95       14.94      3.03 o 
  -3   4   5      159.17      155.65      5.69 o 
  -2   4   5       34.54       29.84      2.85 o 
  -1   4   5        6.71        7.50      1.67 o 
   0   4   5      350.82      367.90      8.77 o 
   1   4   5        0.07       -0.34      2.32 o 
   2   4   5        4.69        4.17      3.27 o 
   3   4   5       20.33       18.37      3.72 o 
   4   4   5      100.81      103.41      7.23 o 
   5   4   5        0.82       -1.09      2.56 o 
   6   4   5       16.59       20.11      4.52 o 
   7   4   5        0.08       -2.87      3.17 o 
   8   4   5        2.41        4.43      3.30 o 
   9   4   5        7.83        8.30      3.17 o 
  -7   5   5        1.07        0.41      2.54 o 
  -6   5   5        2.72        8.55      3.74 o 
  -5   5   5        1.15        4.68      3.88 o 
  -4   5   5        1.40        2.70      2.52 o 
  -3   5   5        2.46        3.39      2.49 o 
  -2   5   5       58.15       62.38      5.69 o 
  -1   5   5      303.00      329.96     12.18 o 
   0   5   5       18.53       22.54      7.71 o 
   1   5   5       16.50       13.10      5.86 o 
   2   5   5        0.33        0.73      3.29 o 
   3   5   5        0.01       -0.97      2.70 o 
   4   5   5        0.01       -0.96      3.48 o 
   5   5   5        1.13       -2.51      2.82 o 
   6   5   5        5.50        3.45      2.70 o 
   7   5   5        2.74        6.61      3.22 o 
  -3   6   5        0.05        8.64      3.04 o 
  -2   6   5        2.22       14.66      5.70 o 
  -1   6   5        0.12        5.37      6.00 o 
   0   6   5        0.05        9.47      3.72 o 
   1   6   5       36.36       50.25      9.45 o 
   2   6   5        4.73        9.64      5.20 o 
   3   6   5        7.85       11.30      6.43 o 
 -12   0   6       12.10       10.77      5.09 o 
 -10   0   6       15.01       15.94      3.17 o 
  -8   0   6       24.83       22.30      2.57 o 
  -6   0   6       47.43       51.93      2.86 o 
  -4   0   6       11.23       10.23      1.58 o 
  -2   0   6      586.07      562.27      8.45 o 
   0   0   6      182.25      183.37      5.95 o 
   2   0   6      136.44      134.96      4.18 o 
   4   0   6      134.95      146.11      5.12 o 
   6   0   6       75.30       76.09      4.54 o 
   8   0   6        4.52        4.40      3.19 o 
  10   0   6      108.56       86.67     33.39 o 
 -12   1   6       10.52       11.93      2.73 o 
 -11   1   6        9.52        9.80      2.84 o 
 -10   1   6       37.22       32.86      4.09 o 
  -9   1   6       94.99      100.22      3.86 o 
  -8   1   6       52.65       57.71      2.89 o 
  -7   1   6        4.38        2.49      1.59 o 
  -6   1   6        0.46        0.98      1.28 o 
  -5   1   6       12.19       10.35      1.46 o 
  -4   1   6       22.67       20.06      2.03 o 
  -3   1   6      140.92      143.38      6.46 o 
  -2   1   6      224.54      249.70      7.21 o 
  -1   1   6       74.20       79.70      2.81 o 
   0   1   6      777.95      750.76      6.91 o 
   1   1   6       10.05       11.42      1.06 o 
   2   1   6        3.95        7.69      1.06 o 
   3   1   6      215.28      212.95      3.14 o 
   4   1   6      115.26      124.01      3.38 o 
   5   1   6       42.47       46.57      2.42 o 
   6   1   6        1.66        3.59      2.30 o 
   7   1   6       10.40       11.51      1.88 o 
   8   1   6      297.70      292.23      8.01 o 
   9   1   6       75.67       64.62      4.34 o 
  10   1   6        0.09        0.39      1.90 o 
  11   1   6        3.89        7.92      2.38 o 
 -11   2   6        0.24        2.41      4.34 o 
 -10   2   6       20.79       22.55      3.09 o 
  -9   2   6        0.20       -1.47      2.22 o 
  -8   2   6       53.57       55.58      3.71 o 
  -7   2   6        4.12        3.60      2.12 o 
  -6   2   6        3.04        2.56      1.54 o 
  -5   2   6       64.49       58.59      2.66 o 
  -4   2   6      211.34      211.32      7.21 o 
  -3   2   6      663.26      683.81     22.00 o 
  -2   2   6      199.69      191.58      9.18 o 
  -1   2   6        0.49        1.13      1.39 o 
   0   2   6     1134.15     1216.51     16.23 o 
   1   2   6      449.10      499.98      8.22 o 
   2   2   6        7.04        8.32      1.29 o 
   3   2   6        6.63        7.33      1.26 o 
   4   2   6       34.22       33.37      1.57 o 
   5   2   6       21.97       24.10      2.62 o 
   6   2   6      256.08      245.02      6.96 o 
   7   2   6       57.34       66.56      6.71 o 
   8   2   6        1.86        2.26      2.12 o 
   9   2   6        9.80       11.33      2.61 o 
  10   2   6       12.96       14.07      2.37 o 
  11   2   6        0.17        0.58      1.93 o 
 -10   3   6        1.69       -1.09      2.33 o 
  -9   3   6        1.47        0.16      2.82 o 
  -8   3   6        2.15        1.67      2.32 o 
  -7   3   6      121.69      122.01      7.50 o 
  -6   3   6       26.92       28.30      4.74 o 
  -5   3   6       55.33       54.37      3.58 o 
  -4   3   6       27.52       31.85      2.19 o 
  -3   3   6       14.61       13.43      1.71 o 
  -2   3   6       29.48       30.44      2.03 o 
  -1   3   6        0.94       -0.05      0.99 o 
   0   3   6        8.21        6.83      1.34 o 
   1   3   6        4.39        5.77      1.48 o 
   2   3   6      770.57      824.93     15.57 o 
   3   3   6      448.92      462.63      8.67 o 
   4   3   6       26.33       25.82      4.42 o 
   5   3   6        8.39        5.75      2.94 o 
   6   3   6       52.66       61.18      5.55 o 
   7   3   6       24.09       21.59      4.30 o 
   8   3   6        6.24        3.50      3.11 o 
   9   3   6        0.12        0.28      2.74 o 
  10   3   6        7.82        5.65      3.31 o 
  -9   4   6        0.21       -0.33      3.65 o 
  -8   4   6        3.16        7.45      3.99 o 
  -7   4   6        8.80        9.83      3.34 o 
  -6   4   6        0.01        0.69      2.61 o 
  -5   4   6        1.69        0.93      3.13 o 
  -4   4   6       51.20       57.12      5.10 o 
  -3   4   6      614.35      664.02     15.13 o 
  -2   4   6       92.94       86.07      5.35 o 
  -1   4   6        2.66        1.34      1.49 o 
   0   4   6      116.61      112.24      4.25 o 
   1   4   6       19.24       14.21      2.61 o 
   2   4   6       12.20       13.40      2.88 o 
   3   4   6        1.25        0.74      1.72 o 
   4   4   6       38.58       39.80      6.86 o 
   5   4   6       29.67       29.03      6.51 o 
   6   4   6       11.23       11.69      4.05 o 
   7   4   6       22.33       24.62      4.47 o 
   8   4   6       18.16       20.08      4.25 o 
  -7   5   6        0.00        2.26      2.98 o 
  -6   5   6        0.18        2.92      3.56 o 
  -5   5   6        0.31        0.69      4.47 o 
  -4   5   6       23.50       26.90      4.37 o 
  -3   5   6        1.41        3.37      3.03 o 
  -2   5   6        5.91        4.41      2.91 o 
  -1   5   6      114.96      123.77     11.44 o 
   0   5   6        0.87        8.06      3.27 o 
   1   5   6        0.37        2.85      2.25 o 
   2   5   6        0.15        4.06      3.30 o 
   3   5   6        4.12        9.43      5.44 o 
   4   5   6        0.00        0.12      2.93 o 
   5   5   6        4.03        3.86      3.05 o 
   6   5   6        3.68        0.86      3.23 o 
  -2   6   6        0.07        6.58      4.93 o 
  -1   6   6        0.69        8.07      7.31 o 
   0   6   6        0.62       11.29      7.61 o 
   1   6   6        0.77        5.63      3.00 o 
   2   6   6        9.75       13.55      7.02 o 
 -11   0   7        6.27        6.41      3.21 o 
  -9   0   7        6.20        4.90      2.05 o 
  -7   0   7       92.31       87.82      3.98 o 
  -5   0   7       94.04       89.04      3.52 o 
  -3   0   7       75.69       80.25      7.95 o 
  -1   0   7        4.79        3.76      1.22 o 
   1   0   7       58.47       53.99      2.65 o 
   3   0   7     1570.83     1720.89     44.99 o 
   5   0   7       47.32       61.19      4.01 o 
   7   0   7       27.25       27.02      3.45 o 
   9   0   7        0.06       -1.04      2.29 o 
 -11   1   7        0.10       -0.45      2.35 o 
 -10   1   7        3.12        6.04      2.36 o 
  -9   1   7        0.13        3.53      1.99 o 
  -8   1   7        7.90        7.64      1.94 o 
  -7   1   7        0.73        0.70      1.44 o 
  -6   1   7       11.44       10.56      1.59 o 
  -5   1   7       12.19       13.19      1.65 o 
  -4   1   7        6.53        4.83      1.19 o 
  -3   1   7       42.20       41.15      2.66 o 
  -2   1   7      659.06      701.63     29.95 o 
  -1   1   7      203.33      198.39      5.98 o 
   0   1   7       24.74       26.18      1.76 o 
   1   1   7      947.63      942.67      6.80 o 
   2   1   7       80.18       77.58      2.12 o 
   3   1   7       51.94       55.07      2.26 o 
   4   1   7       36.42       36.54      2.18 o 
   5   1   7        0.40        3.10      1.31 o 
   6   1   7       19.83       22.95      2.17 o 
   7   1   7        0.03       -1.40      1.31 o 
   8   1   7       84.49       82.92      4.67 o 
   9   1   7        0.49       -0.20      1.87 o 
  10   1   7       11.69       12.74      2.52 o 
  11   1   7        0.91        0.36      1.84 o 
 -11   2   7        3.21        0.75      3.96 o 
 -10   2   7       34.55       32.95      4.81 o 
  -9   2   7       43.82       39.73      4.53 o 
  -8   2   7       66.21       75.69      5.82 o 
  -7   2   7       74.70       77.09      6.42 o 
  -6   2   7       72.19       88.71      5.21 o 
  -5   2   7       17.59       14.05      1.66 o 
  -4   2   7       59.65       64.02      2.75 o 
  -3   2   7      169.17      204.24     19.03 o 
  -2   2   7      125.30      122.49      3.12 o 
  -1   2   7      145.52      152.54      5.36 o 
   0   2   7     1420.50     1538.43     76.46 o 
   1   2   7       24.20       26.70      1.93 o 
   2   2   7      127.13      137.98      3.45 o 
   3   2   7        2.97        2.73      1.00 o 
   4   2   7        8.72       11.49      2.63 o 
   5   2   7        0.74        2.53      2.00 o 
   6   2   7      603.16      603.85     16.37 o 
   7   2   7      237.07      217.38      7.09 o 
   8   2   7       25.10       24.62      3.04 o 
   9   2   7        2.30        3.61      2.32 o 
  10   2   7       10.61       12.54      2.71 o 
 -10   3   7        0.51       -1.18      3.86 o 
  -9   3   7        3.40        2.07      2.64 o 
  -8   3   7       23.58       22.27      4.33 o 
  -7   3   7        0.39       -1.54      3.53 o 
  -6   3   7       25.78       21.80      3.84 o 
  -5   3   7     1281.73     1332.36     31.23 o 
  -4   3   7       62.55       55.94      3.43 o 
  -3   3   7       70.60       79.22      4.19 o 
  -2   3   7        0.14       -0.41      1.17 o 
  -1   3   7        2.54        1.10      1.12 o 
   0   3   7        3.17        4.36      1.29 o 
   1   3   7        1.94        0.74      1.45 o 
   2   3   7       97.28       94.94      6.21 o 
   3   3   7      256.62      235.16      6.14 o 
   4   3   7      313.10      296.46     16.12 o 
   5   3   7       29.38       30.21      5.22 o 
   6   3   7       15.11       13.66      3.46 o 
   7   3   7       88.54       98.68      8.86 o 
   8   3   7        0.94       -0.20      2.73 o 
   9   3   7        8.69        8.93      3.38 o 
  10   3   7        0.11        1.74      2.53 o 
  -9   4   7        0.01        2.65      2.93 o 
  -8   4   7       15.85       11.51      3.78 o 
  -7   4   7       82.15       85.53      7.08 o 
  -6   4   7       49.90       55.75      5.64 o 
  -5   4   7        7.63        4.06      2.85 o 
  -4   4   7       50.05       52.56      5.04 o 
  -3   4   7      313.89      330.55     19.23 o 
  -2   4   7       29.67       23.83      2.81 o 
  -1   4   7       42.65       42.64      3.06 o 
   0   4   7        3.28        3.83      2.16 o 
   1   4   7      123.30      131.54      9.58 o 
   2   4   7        0.89       -0.12      1.84 o 
   3   4   7       11.84       10.40      3.76 o 
   4   4   7        0.05       -2.25      2.62 o 
   5   4   7       19.49       18.49      4.20 o 
   6   4   7        0.16       -0.88      3.00 o 
   7   4   7        7.17       14.72      4.45 o 
   8   4   7        1.39        1.29      3.09 o 
  -6   5   7        3.55        6.50      2.97 o 
  -5   5   7        0.95        1.53      2.38 o 
  -4   5   7        0.04        0.50      3.09 o 
  -3   5   7        9.85        7.94      3.99 o 
  -2   5   7       37.52       37.52      6.72 o 
  -1   5   7       11.17       10.40      5.03 o 
   0   5   7       44.89       42.20      4.95 o 
   1   5   7        0.02       -0.66      1.92 o 
   2   5   7        0.29        0.43      3.00 o 
   3   5   7        3.55        3.64      3.86 o 
   4   5   7        3.70        2.29      3.77 o 
   5   5   7        0.40       -0.86      3.57 o 
   6   5   7        0.31        0.05      3.30 o 
  -1   6   7        0.62        7.91      3.53 o 
   0   6   7        1.03        3.70      2.41 o 
   1   6   7        0.88        9.15      6.08 o 
 -10   0   8        0.66        0.91      2.28 o 
  -8   0   8        5.23        6.69      2.33 o 
  -6   0   8        6.80        5.74      1.62 o 
  -4   0   8      235.84      260.93      7.11 o 
  -2   0   8       10.47        7.48      2.05 o 
   0   0   8       57.64       49.61      2.65 o 
   2   0   8      197.93      190.09      5.33 o 
   4   0   8       13.31       13.16      2.07 o 
   6   0   8        0.29        1.06      1.97 o 
   8   0   8       15.81       13.36      2.61 o 
  10   0   8        0.86        8.94      4.39 o 
 -11   1   8       22.01       24.42      6.80 o 
 -10   1   8        8.31        7.64      3.58 o 
  -9   1   8        1.07        2.07      2.04 o 
  -8   1   8        0.01        0.54      1.66 o 
  -7   1   8        2.33        2.47      1.43 o 
  -6   1   8        3.02        4.24      1.53 o 
  -5   1   8       27.09       27.52      1.89 o 
  -4   1   8       99.53       94.59      2.87 o 
  -3   1   8        0.00        1.17      1.59 o 
  -2   1   8     1208.10     1330.60     22.50 o 
  -1   1   8       56.27       63.81      4.64 o 
   0   1   8       12.75       10.98      0.97 o 
   1   1   8     1506.07     1523.37     20.75 o 
   2   1   8       92.37       89.22      2.32 o 
   3   1   8      285.52      304.20      5.53 o 
   4   1   8        4.25        1.94      1.24 o 
   5   1   8       55.21       47.22      2.63 o 
   6   1   8       12.90        8.90      1.83 o 
   7   1   8        7.78        8.78      2.05 o 
   8   1   8        0.31       -1.06      1.84 o 
   9   1   8       32.25       31.47      3.60 o 
  10   1   8        4.63        3.24      2.71 o 
  11   1   8       10.54        9.86      2.61 o 
 -11   2   8       13.08        9.81      3.94 o 
 -10   2   8        6.66        6.47      3.80 o 
  -9   2   8       23.77       25.20      4.13 o 
  -8   2   8        1.95        2.87      4.23 o 
  -7   2   8      216.69      220.76     18.44 o 
  -6   2   8        4.06        3.99      2.00 o 
  -5   2   8        4.41        5.22      1.97 o 
  -4   2   8       98.47      100.59      4.13 o 
  -3   2   8      103.68      102.97      5.50 o 
  -2   2   8      246.23      279.30      9.08 o 
  -1   2   8      460.49      466.78      9.04 o 
   0   2   8      401.12      400.51      6.24 o 
   1   2   8      168.01      166.48      4.08 o 
   2   2   8        3.89        4.05      1.27 o 
   3   2   8        4.58        5.74      1.16 o 
   4   2   8        0.58        2.74      1.50 o 
   5   2   8        0.01       -1.34      1.65 o 
   6   2   8      310.75      333.02      8.30 o 
   7   2   8        1.36        1.36      2.11 o 
   8   2   8        5.11        5.11      2.23 o 
   9   2   8        8.87        9.05      2.66 o 
  10   2   8        0.56        1.43      2.39 o 
 -10   3   8        0.30       -0.08      3.75 o 
  -9   3   8        0.69        1.34      3.61 o 
  -8   3   8       31.77       33.06      4.88 o 
  -7   3   8        1.56        1.22      2.90 o 
  -6   3   8       33.89       30.23      4.24 o 
  -5   3   8      638.88      730.37     15.98 o 
  -4   3   8       37.21       37.62      3.07 o 
  -3   3   8       29.84       25.07      2.72 o 
  -2   3   8       40.58       38.88      3.22 o 
  -1   3   8       14.43       16.46      1.90 o 
   0   3   8        0.02        0.04      1.20 o 
   1   3   8        9.26        9.51      1.61 o 
   2   3   8        0.54        0.43      1.76 o 
   3   3   8      213.49      235.14      6.50 o 
   4   3   8      818.89      901.09     18.20 o 
   5   3   8      115.80      113.09      7.25 o 
   6   3   8       40.94       36.06      4.44 o 
   7   3   8        4.02        3.55      2.78 o 
   8   3   8       29.49       34.33      4.83 o 
   9   3   8        0.10        1.36      3.02 o 
  -8   4   8       40.28       41.03      5.74 o 
  -7   4   8       13.98        9.66      3.47 o 
  -6   4   8        0.10       -0.79      3.48 o 
  -5   4   8        0.91        2.68      2.88 o 
  -4   4   8        0.20        0.06      2.50 o 
  -3   4   8        1.61        0.48      4.77 o 
  -2   4   8      123.17      102.05     12.70 o 
  -1   4   8       37.55       32.21      2.65 o 
   0   4   8        1.73        2.89      2.23 o 
   1   4   8       56.70       50.43      3.89 o 
   2   4   8       49.13       55.35      3.89 o 
   3   4   8       25.30       26.85      4.24 o 
   4   4   8        0.01       -3.48      2.55 o 
   5   4   8       71.79       77.69      6.64 o 
   6   4   8       88.93      107.47      8.06 o 
   7   4   8       23.10       19.79      4.29 o 
   8   4   8        9.69        8.10      5.54 o 
  -6   5   8        5.04        9.49      3.64 o 
  -5   5   8        1.05        3.95      2.80 o 
  -4   5   8        2.75        3.20      2.58 o 
  -3   5   8        1.68        3.96      3.45 o 
  -2   5   8        0.71        0.24      2.50 o 
  -1   5   8       80.31       77.31      6.21 o 
   0   5   8       60.41       61.76      6.45 o 
   1   5   8        1.78        4.89      4.71 o 
   2   5   8        0.59       -1.29      3.36 o 
   3   5   8        0.01       -1.73      2.77 o 
   4   5   8        0.08       -2.91      2.45 o 
   5   5   8        0.23        2.17      3.88 o 
   6   5   8        0.55        5.33      7.79 o 
 -11   0   9       25.31       26.73      5.73 o 
  -9   0   9        8.49        6.54      2.42 o 
  -7   0   9        9.10        8.73      3.24 o 
  -5   0   9        1.88        3.74      4.34 o 
  -3   0   9       10.79       13.83      3.27 o 
  -1   0   9        6.43        5.39      1.39 o 
   1   0   9      310.10      308.99     14.41 o 
   3   0   9      151.01      146.70      6.88 o 
   5   0   9        6.63        8.22      2.50 o 
   7   0   9       26.73       18.29      3.67 o 
   9   0   9       17.44       17.76      3.53 o 
  11   0   9       13.33       11.94      4.55 o 
 -11   1   9       12.53       18.16      6.16 o 
 -10   1   9        4.40        4.42      3.59 o 
  -9   1   9       86.89       93.48      5.11 o 
  -8   1   9       46.67       52.69      3.97 o 
  -7   1   9        0.07        0.92      2.02 o 
  -6   1   9        7.22        7.95      1.44 o 
  -5   1   9        0.04        0.33      1.32 o 
  -4   1   9       77.25       79.97      2.70 o 
  -3   1   9       25.05       24.72      2.27 o 
  -2   1   9       37.87       43.18      2.63 o 
  -1   1   9      371.27      361.30      5.64 o 
   0   1   9      152.52      160.75      3.86 o 
   1   1   9       29.41       28.01      1.46 o 
   2   1   9      246.35      246.76      5.78 o 
   3   1   9        3.43        5.78      1.29 o 
   4   1   9       19.77       22.65      1.99 o 
   5   1   9        7.28        7.40      1.67 o 
   6   1   9        1.54        2.86      1.56 o 
   7   1   9        0.94        2.07      1.99 o 
   8   1   9       23.70       23.95      2.92 o 
   9   1   9       74.53       73.90      6.74 o 
  10   1   9        3.06        4.79      2.27 o 
 -10   2   9        0.08       -2.67      3.37 o 
  -9   2   9        0.96        1.05      3.48 o 
  -8   2   9       47.88       47.72      5.32 o 
  -7   2   9      199.08      218.82      7.20 o 
  -6   2   9        7.47        6.22      2.06 o 
  -5   2   9       76.33       74.44      4.04 o 
  -4   2   9        3.46        3.17      1.64 o 
  -3   2   9       38.13       35.19      2.66 o 
  -2   2   9       77.17       77.94      4.29 o 
  -1   2   9      494.43      456.97     10.43 o 
   0   2   9      253.50      263.16      7.43 o 
   1   2   9      366.13      375.47      6.19 o 
   2   2   9        0.08        0.19      1.24 o 
   3   2   9       22.52       22.67      1.75 o 
   4   2   9       27.36       29.33      2.18 o 
   5   2   9       11.08        8.28      2.13 o 
   6   2   9        3.63        0.13      1.98 o 
   7   2   9       47.92       43.32      3.84 o 
   8   2   9        2.68        0.75      2.31 o 
   9   2   9        9.33        8.07      2.89 o 
  10   2   9       13.87       14.78      2.87 o 
 -10   3   9        0.23       -2.06      2.90 o 
  -9   3   9        1.04       -2.22      2.49 o 
  -8   3   9        0.78        0.26      2.84 o 
  -7   3   9       25.69       24.77      3.88 o 
  -6   3   9       71.67       72.49      5.86 o 
  -5   3   9      105.72      108.63     11.44 o 
  -4   3   9        2.88        3.71      1.91 o 
  -3   3   9      232.40      247.45     12.47 o 
  -2   3   9       20.18       17.80      2.45 o 
  -1   3   9       13.30       12.20      1.80 o 
   0   3   9        0.39       -0.29      1.51 o 
   1   3   9        4.51        3.42      1.64 o 
   2   3   9        4.94        6.46      3.14 o 
   3   3   9       72.24       63.63      5.56 o 
   4   3   9       21.86       18.90      3.88 o 
   5   3   9      217.65      229.54      9.61 o 
   6   3   9        9.90       13.63      6.59 o 
   7   3   9       28.20       23.82      4.32 o 
   8   3   9        1.37        2.67      2.88 o 
   9   3   9        3.46        2.73      3.00 o 
  -8   4   9        4.50        6.12      3.62 o 
  -7   4   9        0.73        2.84      4.53 o 
  -6   4   9       14.20       12.96      3.59 o 
  -5   4   9        7.09        5.70      3.44 o 
  -4   4   9       14.14       15.05      6.72 o 
  -3   4   9       82.09       88.00     11.01 o 
  -2   4   9      167.73      167.09      5.53 o 
  -1   4   9        0.01        1.39      1.75 o 
   0   4   9       11.08       13.29      2.83 o 
   1   4   9        0.20        0.34      2.27 o 
   2   4   9      277.89      300.36      8.43 o 
   3   4   9       77.41       82.07      6.67 o 
   4   4   9       13.45       15.05      3.95 o 
   5   4   9        8.28        5.39      3.38 o 
   6   4   9       31.43       31.21      4.79 o 
   7   4   9       15.07        9.98      3.98 o 
   8   4   9        7.07        3.28      3.35 o 
  -6   5   9        0.27       -1.53      2.60 o 
  -5   5   9        0.73        1.90      2.84 o 
  -4   5   9        1.70        2.48      2.82 o 
  -3   5   9        8.32        7.35      2.95 o 
  -2   5   9       12.79       16.82      3.65 o 
  -1   5   9       14.33       17.89      3.46 o 
   0   5   9        2.82       12.76      3.80 o 
   1   5   9       22.09       24.96      3.46 o 
   2   5   9        8.15        4.11      3.20 o 
   3   5   9       18.13       23.79      4.46 o 
   4   5   9        1.17        0.48      3.65 o 
   5   5   9        0.24        1.90      3.37 o 
 -10   0  10       30.14       27.05      5.62 o 
  -8   0  10        0.20       -3.37      2.25 o 
  -6   0  10       25.94       27.92      3.82 o 
  -4   0  10      126.22      147.73      6.02 o 
  -2   0  10       80.49       76.85      4.59 o 
   0   0  10      286.03      298.11      7.74 o 
   2   0  10       22.95       18.39      2.39 o 
   4   0  10      107.90       87.22      4.66 o 
   6   0  10       60.84       45.88      4.17 o 
   8   0  10        5.62        7.70      2.91 o 
  10   0  10        0.00       -0.27      2.68 o 
 -11   1  10        1.42       -2.09      4.77 o 
 -10   1  10       13.77        6.51      3.28 o 
  -9   1  10       55.90       65.14      4.65 o 
  -8   1  10        1.23       -1.11      2.15 o 
  -7   1  10        8.24       10.64      2.35 o 
  -6   1  10       32.21       34.81      3.04 o 
  -5   1  10        0.17        1.96      1.82 o 
  -4   1  10        0.78        1.10      1.67 o 
  -3   1  10       50.30       52.70      3.17 o 
  -2   1  10      116.74      118.33      4.26 o 
  -1   1  10     1201.97     1249.95     15.11 o 
   0   1  10        0.61        0.18      0.77 o 
   1   1  10        2.64        2.98      1.03 o 
   2   1  10       64.80       76.67      2.40 o 
   3   1  10        0.32       -0.79      1.28 o 
   4   1  10       14.32       15.61      1.75 o 
   5   1  10        0.52        1.26      1.56 o 
   6   1  10       37.19       32.47      2.50 o 
   7   1  10        9.72        3.62      2.07 o 
   8   1  10       19.44       15.96      2.67 o 
   9   1  10        0.55        1.80      1.98 o 
  10   1  10        1.52        1.03      2.00 o 
 -10   2  10        7.90        4.01      2.99 o 
  -9   2  10        3.52        2.84      3.52 o 
  -8   2  10        6.17        5.39      2.82 o 
  -7   2  10        0.00        4.12      2.44 o 
  -6   2  10       58.85       52.23      3.72 o 
  -5   2  10       54.61       54.10      3.76 o 
  -4   2  10       26.68       25.06      2.81 o 
  -3   2  10       24.32       26.90      3.18 o 
  -2   2  10       33.89       31.21      2.23 o 
  -1   2  10      224.60      203.23      6.01 o 
   0   2  10       89.07       92.62      3.35 o 
   1   2  10      809.18      848.67     15.27 o 
   2   2  10      357.55      362.13      6.22 o 
   3   2  10      165.56      165.41      7.93 o 
   4   2  10       40.26       40.29      2.62 o 
   5   2  10       27.62       32.73      3.16 o 
   6   2  10        6.14        7.92      2.21 o 
   7   2  10       80.51       86.52      5.01 o 
   8   2  10        0.27        3.35      3.09 o 
   9   2  10        1.75        1.67      2.40 o 
  10   2  10        4.24        7.25      3.16 o 
  -9   3  10        0.28        1.21      3.04 o 
  -8   3  10        3.56        5.80      2.95 o 
  -7   3  10        0.00        0.56      2.52 o 
  -6   3  10       52.07       49.90      4.93 o 
  -5   3  10      102.60      110.54      6.81 o 
  -4   3  10      371.02      382.59     17.67 o 
  -3   3  10       95.67       91.87      6.49 o 
  -2   3  10       11.93       13.61      1.95 o 
  -1   3  10        1.21        0.79      1.35 o 
   0   3  10       12.33       11.35      1.94 o 
   1   3  10        4.56        4.83      1.66 o 
   2   3  10       27.03       26.31      2.70 o 
   3   3  10        9.21        7.85      3.64 o 
   4   3  10      225.40      237.11      9.81 o 
   5   3  10      271.00      280.56     11.03 o 
   6   3  10       16.47       21.87      4.49 o 
   7   3  10       15.67       14.49      3.81 o 
   8   3  10       12.41       11.26      3.42 o 
   9   3  10        4.16        5.63      2.54 o 
  -8   4  10        7.03        6.91      3.61 o 
  -7   4  10       38.54       42.91      5.45 o 
  -6   4  10       43.97       43.27      5.16 o 
  -5   4  10       21.56       22.62      4.34 o 
  -4   4  10        1.87       -2.25      2.31 o 
  -3   4  10       34.29       30.97      3.33 o 
  -2   4  10       31.63       27.46      2.85 o 
  -1   4  10       43.35       38.22      3.07 o 
   0   4  10        7.64        6.24      2.24 o 
   1   4  10        8.04        7.88      3.02 o 
   2   4  10      262.59      283.46     13.98 o 
   3   4  10        0.58        2.76      2.71 o 
   4   4  10       27.20       26.93      4.94 o 
   5   4  10        5.46        4.34      3.83 o 
   6   4  10       10.33        3.39      3.82 o 
   7   4  10        8.94        5.24      3.35 o 
  -5   5  10        1.07       -1.18      2.40 o 
  -4   5  10        0.58        1.14      2.22 o 
  -3   5  10        8.36       13.97      3.64 o 
  -2   5  10        0.48        9.83      3.54 o 
  -1   5  10        7.71        7.48      3.60 o 
   0   5  10       62.48       62.07     11.09 o 
   1   5  10       48.85       45.24      4.20 o 
   2   5  10        0.15        3.47      3.79 o 
   3   5  10        5.58        2.17      4.01 o 
   4   5  10        5.10        3.87      3.55 o 
   5   5  10        0.16        1.94      4.45 o 
 -11   0  11       35.22       39.37      7.82 o 
  -9   0  11       13.66       13.10      3.46 o 
  -7   0  11        0.95        3.01      3.04 o 
  -5   0  11        9.69       10.50      2.86 o 
  -3   0  11     2191.81     2371.90     24.77 o 
  -1   0  11        0.30       -0.70      1.34 o 
   1   0  11        0.09        0.45      1.59 o 
   3   0  11       63.37       66.70      5.44 o 
   5   0  11       10.49        6.91      2.68 o 
   7   0  11       37.48       28.25      3.72 o 
   9   0  11       24.47       19.71      5.46 o 
 -10   1  11       21.64       20.35      4.55 o 
  -9   1  11        0.76       -0.50      2.63 o 
  -8   1  11        4.97        4.94      2.69 o 
  -7   1  11       46.35       45.08      3.58 o 
  -6   1  11        2.92        4.14      1.84 o 
  -5   1  11        2.42        4.42      2.70 o 
  -4   1  11       19.46       20.52      2.39 o 
  -3   1  11       22.44       28.59      2.94 o 
  -2   1  11      146.83      142.47      3.92 o 
  -1   1  11      931.83      944.96     12.62 o 
   0   1  11       53.05       50.94      2.68 o 
   1   1  11      113.50      110.98      2.77 o 
   2   1  11       46.98       34.72      2.11 o 
   3   1  11       16.99       12.57      1.61 o 
   4   1  11        0.14       -1.15      1.29 o 
   5   1  11       10.35        6.75      1.69 o 
   6   1  11        6.78        4.91      1.68 o 
   7   1  11       34.01       33.07      3.41 o 
   8   1  11        0.01       -0.15      2.06 o 
   9   1  11        0.08        0.36      1.94 o 
  10   1  11        6.58        5.02      2.58 o 
 -10   2  11        3.47       -0.14      2.92 o 
  -9   2  11        0.03       -2.10      3.03 o 
  -8   2  11        3.18        4.10      3.56 o 
  -7   2  11      114.96      124.15      5.93 o 
  -6   2  11      308.50      328.76     19.83 o 
  -5   2  11        5.94        5.60      2.50 o 
  -4   2  11        1.35        1.84      3.33 o 
  -3   2  11        3.46        3.02      2.09 o 
  -2   2  11        0.39        5.17      1.53 o 
  -1   2  11       52.47       52.56      2.81 o 
   0   2  11        1.92        1.39      1.58 o 
   1   2  11       35.88       35.77      2.39 o 
   2   2  11      174.60      169.69      4.57 o 
   3   2  11       76.36       78.85      4.19 o 
   4   2  11      104.56      101.89      4.70 o 
   5   2  11       93.56       87.20      4.48 o 
   6   2  11       34.75       38.04      3.37 o 
   7   2  11       36.71       36.17      3.57 o 
   8   2  11       31.34       29.51      3.49 o 
   9   2  11       48.81       55.99      4.77 o 
  -9   3  11        0.07       -0.99      3.19 o 
  -8   3  11        1.81        2.42      5.25 o 
  -7   3  11       13.87       13.79      4.13 o 
  -6   3  11       31.24       32.92      4.53 o 
  -5   3  11       69.65       54.93     14.40 o 
  -4   3  11      247.19      233.07      7.21 o 
  -3   3  11      105.01      101.93      9.03 o 
  -2   3  11        1.46        3.35      1.80 o 
  -1   3  11       68.00       68.37      4.10 o 
   0   3  11        1.44        3.39      1.68 o 
   1   3  11       22.74       21.11      2.23 o 
   2   3  11       14.31       15.86      2.52 o 
   3   3  11        7.59        4.54      2.60 o 
   4   3  11      120.73      125.98     17.14 o 
   5   3  11      328.66      331.38     11.82 o 
   6   3  11        0.08        1.64      3.00 o 
   7   3  11        6.58        7.68      3.10 o 
   8   3  11        2.35        4.14      3.28 o 
  -7   4  11        6.59        4.51      3.58 o 
  -6   4  11        2.38        4.49      3.75 o 
  -5   4  11       22.55       17.48      4.28 o 
  -4   4  11        6.09       14.26      5.20 o 
  -3   4  11        8.72        8.33      2.41 o 
  -2   4  11        1.87        3.34      1.90 o 
  -1   4  11       47.13       39.60      3.63 o 
   0   4  11        7.51        7.11      2.39 o 
   1   4  11        9.93        6.41      2.31 o 
   2   4  11        5.83       11.18      3.63 o 
   3   4  11       46.40       52.32      5.42 o 
   4   4  11        0.58       -1.55      2.51 o 
   5   4  11        1.72        3.65      3.28 o 
   6   4  11       16.15       24.71      5.89 o 
   7   4  11       22.56       19.26      5.60 o 
  -4   5  11        0.02        3.34      2.49 o 
  -3   5  11        3.46        8.79      3.54 o 
  -2   5  11        1.48        2.85      2.67 o 
  -1   5  11        3.79        4.18      3.10 o 
   0   5  11       58.80       60.06      6.03 o 
   1   5  11        0.00        0.12      3.00 o 
   2   5  11        1.67        1.99      5.11 o 
   3   5  11        4.99        4.03      3.90 o 
   4   5  11        0.55        1.88      4.74 o 
 -10   0  12       11.38        6.70      5.46 o 
  -8   0  12        0.00        0.24      3.01 o 
  -6   0  12       10.17       15.49      4.66 o 
  -4   0  12      514.67      600.74     50.67 o 
  -2   0  12       39.52       24.92      6.27 o 
   0   0  12        0.00       -2.73      1.82 o 
   2   0  12        5.26        5.33      2.01 o 
   4   0  12       95.97      100.13      5.25 o 
   6   0  12       13.84       14.06      2.93 o 
   8   0  12        2.46        1.09      3.62 o 
  10   0  12       21.74       20.14      5.95 o 
 -10   1  12        0.43       -3.51      3.46 o 
  -9   1  12       39.74       47.07      4.20 o 
  -8   1  12      102.10      111.15      5.69 o 
  -7   1  12        5.50        3.07      2.51 o 
  -6   1  12       16.30       15.22      2.95 o 
  -5   1  12       79.70       84.71      4.32 o 
  -4   1  12        0.00        0.65      1.56 o 
  -3   1  12        2.35        1.45      1.78 o 
  -2   1  12      105.45      101.61      3.48 o 
  -1   1  12       67.29       60.36      2.73 o 
   0   1  12      251.93      247.31      5.32 o 
   1   1  12       33.71       31.17      2.30 o 
   2   1  12        1.65        1.23      1.20 o 
   3   1  12       47.50       50.24      4.14 o 
   4   1  12       67.15       62.10      3.09 o 
   5   1  12       19.65       21.22      2.33 o 
   6   1  12        3.42        2.98      1.80 o 
   7   1  12       23.43       28.51      3.36 o 
   8   1  12       59.41       57.86      4.33 o 
   9   1  12        7.99        6.47      2.86 o 
 -10   2  12        7.09        2.42      3.10 o 
  -9   2  12        1.76        0.97      3.87 o 
  -8   2  12       31.00       30.89      4.46 o 
  -7   2  12      147.09      157.04      6.50 o 
  -6   2  12      209.60      224.49      8.06 o 
  -5   2  12        0.29       -1.22      1.83 o 
  -4   2  12       26.03       19.40      2.74 o 
  -3   2  12        0.14        1.58      2.15 o 
  -2   2  12       26.63       27.97      2.55 o 
  -1   2  12        4.36        2.58      1.53 o 
   0   2  12      149.60      156.51      4.65 o 
   1   2  12        3.24        0.16      1.43 o 
   2   2  12       60.64       61.03      3.12 o 
   3   2  12       88.61      101.20      4.75 o 
   4   2  12        0.26       -2.76      2.54 o 
   5   2  12        2.47        1.21      3.12 o 
   6   2  12       19.16       23.45      4.18 o 
   7   2  12       10.03        7.76      2.55 o 
   8   2  12       13.95       13.19      2.84 o 
   9   2  12        0.04       -1.27      2.90 o 
  -9   3  12        1.80        0.17      3.88 o 
  -8   3  12        2.01       -2.36      2.99 o 
  -7   3  12        0.33        0.48      2.99 o 
  -6   3  12        0.19       -3.88      2.62 o 
  -5   3  12        6.91       13.31      3.11 o 
  -4   3  12        8.21       13.35      5.97 o 
  -3   3  12       62.96       65.55      4.14 o 
  -2   3  12       29.44       24.44      2.47 o 
  -1   3  12        6.26        4.90      1.85 o 
   0   3  12       40.60       37.72      2.90 o 
   1   3  12       10.63       10.81      2.13 o 
   2   3  12        0.82       -0.21      2.51 o 
   3   3  12        0.99        3.17      3.53 o 
   4   3  12        0.08        1.85      3.50 o 
   5   3  12       29.61       32.56      4.45 o 
   6   3  12        2.34       -0.27      2.50 o 
   7   3  12       35.56       37.00      5.13 o 
   8   3  12        7.60       12.38      4.52 o 
  -7   4  12        2.10        6.77      3.63 o 
  -6   4  12       11.91       11.84      3.85 o 
  -5   4  12        1.93        1.70      3.02 o 
  -4   4  12        2.52        3.59      2.17 o 
  -3   4  12        2.54        3.24      2.19 o 
  -2   4  12        0.23        0.42      1.94 o 
  -1   4  12        1.67        2.19      2.29 o 
   0   4  12        9.85        8.62      2.85 o 
   1   4  12        4.47        4.38      2.67 o 
   2   4  12       12.43       18.81      3.77 o 
   3   4  12      201.24      217.14     10.49 o 
   4   4  12        4.34        2.91      2.98 o 
   5   4  12        0.03        0.37      2.70 o 
   6   4  12        1.89        8.88      8.70 o 
  -4   5  12        0.80        6.47      3.75 o 
  -3   5  12        1.92        3.56      2.60 o 
  -2   5  12        0.26       -1.02      3.12 o 
  -1   5  12        2.28        4.55      3.37 o 
   0   5  12        2.14        4.40      3.15 o 
   1   5  12       36.48       42.64      5.97 o 
   2   5  12        6.52        3.16      3.11 o 
   3   5  12        0.27        1.93      3.73 o 
  -9   0  13       22.27       15.80      4.87 o 
  -7   0  13        0.01        2.52      2.89 o 
  -5   0  13        0.29       -2.36      2.41 o 
  -3   0  13       83.07       86.12      7.28 o 
  -1   0  13       26.20       22.87      4.23 o 
   1   0  13       11.66        9.73      2.14 o 
   3   0  13       55.49       52.15      3.91 o 
   5   0  13       24.64       25.61      3.83 o 
   7   0  13      133.94      127.08      7.08 o 
   9   0  13        1.71        2.73      4.34 o 
 -10   1  13       15.93       14.60      4.05 o 
  -9   1  13       55.66       61.75      4.83 o 
  -8   1  13       85.28       90.69      5.26 o 
  -7   1  13        2.35        1.57      2.55 o 
  -6   1  13        0.24        1.10      1.84 o 
  -5   1  13      123.33      123.65      5.44 o 
  -4   1  13        1.33        0.93      1.70 o 
  -3   1  13        5.44        4.51      1.55 o 
  -2   1  13        8.29        8.05      1.63 o 
  -1   1  13       36.99       33.71      2.39 o 
   0   1  13       85.39       79.56      3.29 o 
   1   1  13      167.75      177.34      5.62 o 
   2   1  13        3.24        4.03      2.42 o 
   3   1  13       31.85       26.49      2.87 o 
   4   1  13      114.43      109.62      4.53 o 
   5   1  13        7.78        6.84      1.77 o 
   6   1  13        4.38        6.07      2.10 o 
   7   1  13        5.40        2.35      2.04 o 
   8   1  13       11.08       15.41      4.42 o 
   9   1  13       13.71       11.01      3.06 o 
  -9   2  13        3.04       -0.14      3.19 o 
  -8   2  13        0.24       -1.33      2.52 o 
  -7   2  13        5.18        3.64      2.87 o 
  -6   2  13       18.67       19.18      3.17 o 
  -5   2  13       23.87       39.84     13.56 o 
  -4   2  13        3.09        0.36      1.82 o 
  -3   2  13        0.03        0.05      1.58 o 
  -2   2  13        8.11        6.35      1.51 o 
  -1   2  13       19.36       18.91      2.17 o 
   0   2  13        0.03        0.91      1.60 o 
   1   2  13        0.92       -0.35      1.31 o 
   2   2  13        0.71       -0.16      1.52 o 
   3   2  13      330.57      374.82      9.97 o 
   4   2  13      144.90      154.51      7.99 o 
   5   2  13       19.87       18.14      3.73 o 
   6   2  13        1.25       -0.70      4.58 o 
   7   2  13        0.00        1.02      3.07 o 
   8   2  13        4.37        1.27      3.04 o 
  -8   3  13        2.17        3.26      3.16 o 
  -7   3  13        4.01        2.38      2.87 o 
  -6   3  13        0.14       -1.06      2.43 o 
  -5   3  13        3.53        3.01      2.34 o 
  -4   3  13       39.51       32.20      3.30 o 
  -3   3  13        5.31        5.50      2.03 o 
  -2   3  13        8.60       12.55      2.29 o 
  -1   3  13        9.40       11.10      3.29 o 
   0   3  13        5.69        7.17      2.12 o 
   1   3  13        6.16        5.41      1.92 o 
   2   3  13        1.95        2.30      5.03 o 
   3   3  13        0.29       -2.21      2.56 o 
   4   3  13        1.92        1.23      2.94 o 
   5   3  13       60.26       66.16      6.10 o 
   6   3  13       42.83       34.46      5.05 o 
   7   3  13        1.40       -0.16      3.06 o 
  -6   4  13       12.97       20.19      4.70 o 
  -5   4  13        0.31        1.65      2.97 o 
  -4   4  13        4.65        2.69      2.00 o 
  -3   4  13        0.49       -0.22      2.15 o 
  -2   4  13        0.02        0.93      1.72 o 
  -1   4  13        8.33        4.95      2.45 o 
   0   4  13       29.41       23.37      3.16 o 
   1   4  13       13.01        8.36      3.97 o 
   2   4  13        0.13        6.03      3.64 o 
   3   4  13       47.46       49.76      5.96 o 
   4   4  13        0.67       -3.75      2.67 o 
   5   4  13        4.85        5.24      3.69 o 
   6   4  13        1.54      160.07    122.44 o 
  -2   5  13        0.49        4.55      3.67 o 
  -1   5  13        4.96        9.03      3.94 o 
   0   5  13        7.98       15.50      4.15 o 
   1   5  13       71.64       60.73      6.31 o 
   2   5  13        3.62        2.71      3.01 o 
  -8   0  14       47.34       45.90      7.23 o 
  -6   0  14        0.11       -3.05      3.43 o 
  -4   0  14       19.20       18.64      5.20 o 
  -2   0  14      615.84      618.14     19.66 o 
   0   0  14       11.02       13.93      3.91 o 
   2   0  14      122.99      120.83      5.42 o 
   4   0  14        1.28        2.05      2.42 o 
   6   0  14      353.39      415.25     24.21 o 
   8   0  14       17.36        8.58      2.75 o 
  -9   1  14        1.74        1.24      2.35 o 
  -8   1  14        1.69        2.18      2.84 o 
  -7   1  14       12.04        9.48      2.73 o 
  -6   1  14       52.10       53.10      3.98 o 
  -5   1  14        5.29        2.97      1.91 o 
  -4   1  14       57.86       57.42      3.81 o 
  -3   1  14       25.85       20.33      2.16 o 
  -2   1  14        7.93        7.25      1.96 o 
  -1   1  14       11.04        7.44      1.81 o 
   0   1  14        0.36        1.62      1.49 o 
   1   1  14      465.17      506.57     10.81 o 
   2   1  14      166.73      176.46      6.06 o 
   3   1  14       99.64      105.24      4.87 o 
   4   1  14       65.47       68.41      4.29 o 
   5   1  14       52.18       49.56      3.96 o 
   6   1  14        3.10        2.18      2.15 o 
   7   1  14        0.53        5.29      4.26 o 
   8   1  14       39.01       39.97      3.78 o 
   9   1  14        3.57        2.40      2.15 o 
  -9   2  14        1.32       -2.08      3.05 o 
  -8   2  14       14.03        6.16      4.07 o 
  -7   2  14        0.17       -0.26      2.41 o 
  -6   2  14       37.97       33.25      3.62 o 
  -5   2  14        8.82        5.28      2.14 o 
  -4   2  14       15.00       24.28     14.93 o 
  -3   2  14        2.49        1.58      1.82 o 
  -2   2  14        0.29       -1.57      1.77 o 
  -1   2  14        5.24        5.94      1.79 o 
   0   2  14       23.09       20.23      2.22 o 
   1   2  14        4.79        3.72      1.72 o 
   2   2  14        2.28        2.18      1.86 o 
   3   2  14      263.24      290.14     11.53 o 
   4   2  14       19.35       16.28      3.95 o 
   5   2  14        6.61        1.66      2.80 o 
   6   2  14       13.99        7.96      3.37 o 
   7   2  14        3.30        3.29      3.79 o 
   8   2  14        2.07        5.94      3.33 o 
  -8   3  14        4.93        3.47      4.07 o 
  -7   3  14        0.23       -0.27      3.08 o 
  -6   3  14        0.07        1.32      3.08 o 
  -5   3  14        3.45        2.21      2.69 o 
  -4   3  14        0.23        0.62      1.88 o 
  -3   3  14        1.85        1.06      1.70 o 
  -2   3  14       89.38       71.14      6.82 o 
  -1   3  14        9.83        8.37      2.17 o 
   0   3  14       19.69       16.56      2.59 o 
   1   3  14        1.42       -2.21      1.80 o 
   2   3  14        4.44        5.10      3.32 o 
   3   3  14        2.27        1.94      2.95 o 
   4   3  14        0.77        6.22      4.37 o 
   5   3  14       19.71       18.10      4.08 o 
   6   3  14       31.56       25.72      4.72 o 
   7   3  14       15.04       14.96      4.70 o 
  -6   4  14        5.51        5.03      3.44 o 
  -5   4  14        1.59        2.05      2.17 o 
  -4   4  14       29.25       29.14      3.74 o 
  -3   4  14        0.08       -1.28      1.82 o 
  -2   4  14        0.41       -0.68      1.94 o 
  -1   4  14        2.40        2.40      2.67 o 
   0   4  14        6.24        2.92      2.42 o 
   1   4  14        8.38        7.29      3.35 o 
   2   4  14        0.37        1.68      2.91 o 
   3   4  14        1.02        3.61      4.12 o 
   4   4  14       31.42       38.07      5.40 o 
   5   4  14        0.03       -1.58      2.83 o 
  -9   0  15        6.88        4.87      4.71 o 
  -7   0  15        0.77        0.32      3.00 o 
  -5   0  15        0.33        2.73      4.18 o 
  -3   0  15      191.89      189.28     11.57 o 
  -1   0  15     1214.53     1166.38     27.10 o 
   1   0  15      131.54      142.63     10.23 o 
   3   0  15        0.08        2.14      3.48 o 
   5   0  15       12.37       11.68      5.46 o 
   7   0  15        3.63        7.49      2.96 o 
  -9   1  15       14.85       13.64      3.03 o 
  -8   1  15       51.30       56.65      8.44 o 
  -7   1  15       37.28       32.63      3.48 o 
  -6   1  15       21.26       18.26      2.90 o 
  -5   1  15       35.00       33.81      3.31 o 
  -4   1  15       90.44       89.53      6.70 o 
  -3   1  15       35.58       32.60      3.55 o 
  -2   1  15       23.43       17.59      2.61 o 
  -1   1  15        3.80        1.80      2.08 o 
   0   1  15        6.56        8.98      2.23 o 
   1   1  15      356.79      391.74      8.87 o 
   2   1  15      120.95      116.08      5.14 o 
   3   1  15       59.03       56.68      3.86 o 
   4   1  15       11.29       11.22      2.48 o 
   5   1  15       41.75       42.92      3.86 o 
   6   1  15       24.62       26.63      5.30 o 
   7   1  15        0.00       -1.04      3.23 o 
   8   1  15       11.91        7.30      3.47 o 
  -8   2  15        1.84       -0.40      3.07 o 
  -7   2  15       21.36       17.28      3.18 o 
  -6   2  15       40.45       36.78      3.89 o 
  -5   2  15        7.62        6.79      2.61 o 
  -4   2  15       45.59       40.78      3.13 o 
  -3   2  15       10.30        9.22      2.17 o 
  -2   2  15       14.54       10.25      2.06 o 
  -1   2  15        9.96        9.15      1.91 o 
   0   2  15        0.97        5.70      4.17 o 
   1   2  15        8.70        9.40      2.14 o 
   2   2  15       60.03       65.45      4.81 o 
   3   2  15        2.48        3.50      2.40 o 
   4   2  15        7.15        9.21      3.67 o 
   5   2  15        0.24        1.92      2.96 o 
   6   2  15        1.96       -0.11      2.53 o 
   7   2  15        1.53        0.29      3.21 o 
  -7   3  15        0.20       -5.21      3.47 o 
  -6   3  15        2.21       -1.50      3.35 o 
  -5   3  15        4.76        5.24      2.85 o 
  -4   3  15        2.59        2.34      2.04 o 
  -3   3  15        2.96        0.54      1.90 o 
  -2   3  15       46.78       38.55      3.25 o 
  -1   3  15       19.85       22.36      2.74 o 
   0   3  15       21.75       18.89      2.48 o 
   1   3  15        4.37        1.92      2.01 o 
   2   3  15        0.37        2.80      4.12 o 
   3   3  15        2.62        3.47      3.06 o 
   4   3  15        6.43        9.07      3.74 o 
   5   3  15        0.21        0.01      4.66 o 
   6   3  15       14.05       15.85      4.25 o 
  -5   4  15        1.22        2.53      2.75 o 
  -4   4  15        1.62        4.98      3.45 o 
  -3   4  15        1.17       -0.58      2.47 o 
  -2   4  15        2.13        3.45      2.12 o 
  -1   4  15        0.07       -1.00      2.20 o 
   0   4  15        1.65        1.58      2.34 o 
   1   4  15        0.04        6.46      3.94 o 
   2   4  15        0.67        1.33      3.81 o 
   3   4  15        6.05        7.97      3.72 o 
   4   4  15       10.71        6.90      4.01 o 
  -8   0  16        8.44        4.07      4.66 o 
  -6   0  16        0.01        1.12      3.27 o 
  -4   0  16       28.39       25.12      5.57 o 
  -2   0  16       49.10       51.10      6.96 o 
   0   0  16      162.77      179.00     11.73 o 
   2   0  16      209.64      238.24     13.82 o 
   4   0  16        0.37       -0.48      3.27 o 
   6   0  16       19.69       24.26      6.96 o 
  -8   1  16       20.28       17.18      3.40 o 
  -7   1  16        1.59        1.61      2.25 o 
  -6   1  16        0.43        3.15      4.92 o 
  -5   1  16       39.19       46.14      3.93 o 
  -4   1  16        2.51        4.23      2.00 o 
  -3   1  16       37.96       45.48      6.77 o 
  -2   1  16       11.72       14.35      2.80 o 
  -1   1  16        1.42       -0.62      2.45 o 
   0   1  16        3.82        2.55      2.84 o 
   1   1  16       24.41       23.97      3.62 o 
   2   1  16       33.86       35.08      5.73 o 
   3   1  16        1.33       -1.05      2.33 o 
   4   1  16       72.53       79.47      4.87 o 
   5   1  16        5.28        5.42      2.89 o 
   6   1  16        0.55       -1.53      3.21 o 
   7   1  16        9.02        9.05      3.33 o 
  -8   2  16        0.02       -1.46      3.05 o 
  -7   2  16       11.58       10.90      2.57 o 
  -6   2  16       27.95       29.58      3.50 o 
  -5   2  16       39.95       40.32      3.82 o 
  -4   2  16       44.76       36.74      3.65 o 
  -3   2  16       14.49       13.10      3.11 o 
  -2   2  16       24.07       22.45      3.00 o 
  -1   2  16       18.05       13.25      2.38 o 
   0   2  16        2.01        2.15      1.91 o 
   1   2  16        0.18       -1.44      1.82 o 
   2   2  16       22.50       21.11      3.15 o 
   3   2  16        0.88        3.36      2.43 o 
   4   2  16       92.85       97.81      8.46 o 
   5   2  16        1.54        0.94      2.88 o 
   6   2  16        2.57        2.95      6.11 o 
   7   2  16        1.38        0.21      6.00 o 
  -6   3  16        2.52        1.47      3.27 o 
  -5   3  16        0.88        1.98      1.92 o 
  -4   3  16        0.16       -0.99      1.78 o 
  -3   3  16        1.15       -0.42      2.03 o 
  -2   3  16        7.24        5.06      2.03 o 
  -1   3  16        0.43        6.54      3.63 o 
   0   3  16        5.88        5.70      2.01 o 
   1   3  16        1.08       -1.81      2.93 o 
   2   3  16        0.00        0.91      2.76 o 
   3   3  16        0.72        9.82      4.16 o 
   4   3  16        0.38       -0.27      3.09 o 
   5   3  16        0.49       -1.12      2.82 o 
  -4   4  16        6.08        5.49      2.63 o 
  -3   4  16        1.84        2.49      2.48 o 
  -2   4  16        3.02        5.23      2.56 o 
  -1   4  16        0.04        1.99      2.82 o 
   0   4  16        0.50        1.44      2.93 o 
   1   4  16        1.03        1.69      2.96 o 
   2   4  16        4.03        2.68      3.21 o 
   3   4  16        0.19       -1.40      3.57 o 
  -7   0  17        5.26        1.50      3.48 o 
  -5   0  17        6.61        5.03      4.45 o 
  -3   0  17        0.91        2.84      3.05 o 
  -1   0  17       73.38       79.43      8.68 o 
   1   0  17       42.27       38.67      6.37 o 
   3   0  17       54.51       59.24      8.52 o 
   5   0  17        1.34       -2.36      4.93 o 
   7   0  17       90.24      114.03     11.57 o 
  -8   1  17        0.50       -3.58      5.33 o 
  -7   1  17        7.53        6.22      2.70 o 
  -6   1  17       23.97       25.20      5.06 o 
  -5   1  17        0.12       -1.33      2.19 o 
  -4   1  17        0.88        3.08      2.17 o 
  -3   1  17      176.75      184.28     11.18 o 
  -2   1  17        0.09       -0.76      2.19 o 
  -1   1  17       28.22       27.94      4.12 o 
   0   1  17       19.19       18.97      3.41 o 
   1   1  17       62.74       55.30      5.30 o 
   2   1  17      106.06      107.40      6.99 o 
   3   1  17        2.49        2.28      3.99 o 
   4   1  17        0.61        0.81      3.51 o 
   5   1  17       33.59       42.18      5.43 o 
   6   1  17        3.04       -2.04      3.64 o 
   7   1  17        0.21       -0.32      2.72 o 
  -7   2  17        9.58        7.17      2.81 o 
  -6   2  17        4.55        2.15      2.29 o 
  -5   2  17        7.30        6.67      2.98 o 
  -4   2  17        6.20        3.07      2.74 o 
  -3   2  17        0.29       -0.70      2.38 o 
  -2   2  17        0.58        3.76      5.00 o 
  -1   2  17        1.49        2.18      2.03 o 
   0   2  17        2.79        1.97      2.53 o 
   1   2  17        0.37        1.26      1.99 o 
   2   2  17       14.20       12.78      2.99 o 
   3   2  17        0.44        1.67      2.51 o 
   4   2  17        5.17        3.40      3.72 o 
   5   2  17        0.58       -1.17      3.31 o 
   6   2  17       23.32       21.81      4.72 o 
  -5   3  17        1.94        0.45      3.53 o 
  -4   3  17        0.16        0.53      3.98 o 
  -3   3  17        0.65       -2.51      2.10 o 
  -2   3  17        7.55        6.44      1.99 o 
  -1   3  17        0.02        2.11      1.85 o 
   0   3  17        2.67        0.50      1.88 o 
   1   3  17        0.09       -1.09      2.63 o 
   2   3  17        2.46        2.49      3.48 o 
   3   3  17        0.04        2.84      3.20 o 
   4   3  17        6.91        5.60      2.97 o 
  -2   4  17        2.52        5.02      2.58 o 
  -1   4  17        0.17        2.36      3.18 o 
   0   4  17        1.24        0.80      5.62 o 
   1   4  17        1.81       21.24     14.60 o 
  -6   0  18       13.18       14.51      4.55 o 
  -4   0  18        0.49       -0.43      2.89 o 
  -2   0  18        1.15       -0.32      4.12 o 
   0   0  18      721.42      820.00     26.51 o 
   2   0  18        1.91       -0.54      4.71 o 
   4   0  18        3.61        2.30      3.91 o 
   6   0  18        2.27       -2.25      5.73 o 
  -7   1  18        5.59        3.21      3.01 o 
  -6   1  18        0.18       -0.32      2.47 o 
  -5   1  18        3.12        1.09      2.12 o 
  -4   1  18       16.14       14.57      3.05 o 
  -3   1  18        9.49       10.70      3.33 o 
  -2   1  18       17.54       20.28      4.09 o 
  -1   1  18       17.33       17.86      3.78 o 
   0   1  18       24.01       21.96      3.71 o 
   1   1  18        0.95        0.43      2.84 o 
   2   1  18       59.15       53.56      5.42 o 
   3   1  18        2.54        5.06      3.72 o 
   4   1  18        0.00        2.06      3.33 o 
   5   1  18       93.80      124.62      8.43 o 
   6   1  18        9.34       21.69      7.50 o 
  -6   2  18        0.92       -2.48      2.41 o 
  -5   2  18       11.69       11.78      2.99 o 
  -4   2  18        7.22        2.49      2.36 o 
  -3   2  18        0.09        0.64      2.21 o 
  -2   2  18       17.40       17.98      3.18 o 
  -1   2  18        1.38       -0.98      2.25 o 
   0   2  18        0.36       -0.09      2.15 o 
   1   2  18        2.08        4.51      3.24 o 
   2   2  18        8.10       14.07      4.17 o 
   3   2  18       63.78       75.79     10.50 o 
   4   2  18        2.00        5.84      4.93 o 
   5   2  18       11.51       16.04      4.15 o 
  -4   3  18        0.23       -0.75      2.28 o 
  -3   3  18        1.27        0.10      2.90 o 
  -2   3  18        0.92       -0.83      2.48 o 
  -1   3  18        0.33        1.99      2.66 o 
   0   3  18       18.77       19.62      2.75 o 
   1   3  18        3.27        4.51      4.20 o 
   2   3  18        0.45        0.39      3.21 o 
   3   3  18        2.56        1.41      3.72 o 
  -5   0  19        0.11        3.86      3.43 o 
  -3   0  19        2.77        3.43      3.37 o 
  -1   0  19      139.05      134.97     11.62 o 
   1   0  19        8.24        6.59      4.18 o 
   3   0  19        6.19       11.41      4.71 o 
   5   0  19       19.36       28.87      6.70 o 
  -6   1  19        8.53       11.74      3.25 o 
  -5   1  19        4.86        0.67      2.27 o 
  -4   1  19        7.42        6.71      2.82 o 
  -3   1  19       17.97       20.62      5.70 o 
  -2   1  19      109.47      108.51      9.69 o 
  -1   1  19        0.62        3.16      2.96 o 
   0   1  19       11.86       13.50      4.01 o 
   1   1  19        5.54        7.06      5.65 o 
   2   1  19        0.17        4.23      3.27 o 
   3   1  19        9.93        8.61      3.62 o 
   4   1  19       16.36       19.15      4.17 o 
   5   1  19        0.07        4.65      4.22 o 
  -5   2  19       16.56       14.14      3.09 o 
  -4   2  19       11.61       14.55      3.06 o 
  -3   2  19       16.37        8.99      3.14 o 
  -2   2  19        0.99       -2.11      2.30 o 
  -1   2  19        3.23        2.17      2.81 o 
   0   2  19        1.11       -2.21      2.28 o 
   1   2  19        2.62        4.60      3.15 o 
   2   2  19       10.02       11.29      3.84 o 
   3   2  19       46.53       52.86      8.62 o 
   4   2  19        0.02        3.64      5.30 o 
  -3   3  19        0.03       -1.01      2.57 o 
  -2   3  19        1.07       -0.49      2.51 o 
  -1   3  19        1.02       -2.39      3.28 o 
   0   3  19        0.56        0.59      3.96 o 
   1   3  19       37.38       44.40      8.36 o 
   2   3  19        0.00       -1.02      4.61 o 
  -4   0  20        1.14       -3.27      3.96 o 
  -2   0  20        2.35        1.18      3.27 o 
   0   0  20        1.87        0.43      3.75 o 
   2   0  20        1.62        3.91      5.25 o 
   4   0  20       28.26       40.38      8.36 o 
  -5   1  20        6.35        7.18      3.36 o 
  -4   1  20       13.71       10.38      3.36 o 
  -3   1  20       18.90       20.47      3.62 o 
  -2   1  20       65.67       64.70      7.98 o 
  -1   1  20       13.31       15.93      4.37 o 
   0   1  20        2.86        2.56      3.43 o 
   1   1  20        0.91       -0.96      3.20 o 
   2   1  20        0.26        0.56      3.14 o 
   3   1  20       13.94       16.45      4.34 o 
   4   1  20        2.61        7.76      4.39 o 
  -4   2  20       37.25       34.69      4.10 o 
  -3   2  20        0.74        1.48      2.38 o 
  -2   2  20        0.01       -0.62      2.45 o 
  -1   2  20        2.23        2.15      2.80 o 
   0   2  20        0.01       -1.17      2.42 o 
   1   2  20        0.50       -1.05      3.56 o 
   2   2  20        5.69        4.89      3.50 o 
   3   2  20        3.72        6.75      6.75 o 
  -3   0  21        1.46        0.16      3.32 o 
  -1   0  21        2.20        1.29      3.59 o 
   1   0  21       51.38       58.38      8.46 o 
   3   0  21        0.03       -2.09      5.36 o 
  -4   1  21        0.29        2.05      3.49 o 
  -3   1  21        0.43       -0.89      2.38 o 
  -2   1  21        0.22        2.02      3.06 o 
  -1   1  21        7.57        7.12      3.93 o 
   0   1  21        0.56        5.07      3.47 o 
   1   1  21        0.31        2.92      3.67 o 
   2   1  21        2.43        5.76      4.09 o 
  -1   2  21       12.35       21.55      7.39 o 
   0   2  21        0.00        0.83      3.66 o 
  -2   0  22        0.09       -2.84      4.39 o 
   0   0  22        7.71        6.21      5.68 o 
                                                 
